# Supplementary material for: Development of an integrative database with 499 novel microsatellite markers for Macaca fascicularis
Source: BMC Genet. 2009 Jun 5;10:24. doi: 10.1186/1471-2156-10-24 (PMC2702342; doi:10.1186/1471-2156-10-24)
Supplement: Additional file 1 — List of 671 primer pairs for microsatellite candidate loci. Polymorphism was determined with ten unrelated macaques. Chr, Chromosome; Y, amplification; N, no amplification; P, polymorphic; M, monomorphic. These data are also available at our website , and these microsatellite markers are mapped to the rhesus macaque genome database . MFA0028-0061 markers are reported as NCBI/UniSTS id: markers and mapping data are 72106, 147912, 8379, 63879, 13743, 19265, 181717, 37796, 74733, 256705, 75673, 10546, 264996, 153124, 73737, 65585, 148897, 9343, 22659, 42001, 46786, 41570, 78383, 13963, 147924, 83050, 46652, 148707, 11528, 89846, 30829, 94606, 94603, and 76519, respectively. [file 1471-2156-10-24-S1.xls]

## Sheet: Sheet1
No.	Forward primer	Reverse primer	Amplification	Polymorphism	Number of alleles	Size min (bp)	Size max (bp)	Heterozygosity	Human Chr.	Rhesus Chr.	Locus
MFA0001	ccaggaggagatcagtggaa	caccttcccagtttgacaac	Y	M		189			1	1	chr1:7221734-7221922
MFA0002	ctgctcacgtttgtggtgat	cctgaggctgttttacaattaac	N						1	1	chr1:10953254-10952707
MFA0003	agctgagatcatgccaccactg	gagaaatcaagacccagagagg	N						1	1	chr1:21424354-21424546
MFA0004	gatataaccccacaaaaggt	gcaccagaattttcgtttgt	N						1	1	chr1:89492828-89493194
MFA0005	cacactggctatgcatcaca	gcaatcatttctgagtattggaa	Y	P	8	124	162	0.81	1	1	chr1:100388618-100388782
MFA0006	aattaatgtaggggcacaga	gacatttgcctcaaacttta	N						1	1	chr1:103481666-103481826
MFA0007	cagggaaaattctggaagac	atcttaaaggtcaaatatttctgt	N						1	1	chr1:103552145-103552893
MFA0008	tctaacatgagaatgcagtg	ctcctcttagggaatgggttgagagt	Y	P	3	129	151	0.505	1	1	chr1:103561639-103561790
MFA0009	tgcctgccttgtcttcaaga	taagctaagtgcgttattatcccca	N						1	1	chr1:167336411-167336833
MFA0010	aatgataaaagaaagggattt	tgtcatctgagctgagtgtta	Y	M		107			1	1	chr1:167290955-167291067
MFA0011	gttcctctttgggtttctga	ggaagctagctgtacacatatt	Y	P	11	348	392	0.865	1	1	chr1:150970375-150970746
MFA0012	attcatcacatcggacacagttatt	gaggaaagctgcctgctcac	Y	M		187			2	13	chr13:30436083-30436272
MFA0013	agtagaataatcctggctga	aaggtgggtagaattgcagc	N						2	13	chr13:30437786-30438246
MFA0014	acattattttgaattgttccat	cgggttcttccaacctagtc	Y	M		99			2	13	chr13:30452915-30453018
MFA0015	accagattaattaatatctgcttaa	gtataataaactcacattatactttca	Y	P	6	231	247	0.71	2	13	chr13:33231644-33231879
MFA0016	ttttctaattggttgctgatatata	tccagttctgcatccacagat	Y	M		119			2	13	chr13:33237684-33237814
MFA0017	ccctgggactgttcaaattatg	gtaacaggtgtagggattca	Y	P	10	127	148	0.865	2	13	chr13:36209256-36209395
MFA0018	ttcttgcatcaagaagataa	tgatatcctccaggcacacc	N						2	13	chr13:36297301-36297503
MFA0019	acagattcagaaaggataaatacc	gggttctcacttaatctaggc	Y	P	12	333	362	0.89	2	13	chr13:36322278-36322636
MFA0020	tccttgagtaagacctgaaa	cacttcacttgttaattatttcc	Y	P	13	244	276	0.905	2	13	chr13:37284137-37284389
MFA0021	ttagtaaaatcattcaatcacttt	atctgcatttaagatacaagcat	Y	P	3	86	89	0.535	2	13	chr13:52555846-52555939
MFA0022	ttcaaagctaaacagcaaca	cagtcacattggtggctaga	Y	P	12	304	329	0.9	2	13	chr13:52847732-52848043
MFA0023	cttaccttctaagccctcag	accagcaccattctattccc	Y	P	9	177	195	0.865	2	13	chr13:72133248-72133449
MFA0024	agagatttgatgagtagtgtttcat	attgctcctcaatcctagact	Y	P	4	196	200	0.41	2	13	chr13:85045480-85045681
MFA0025	gcaggcagcagacacagcat	gttcccaggggaagattattttat	Y	M		221			2	13	chr13:124757186-124757409
MFA0026	aagagggtcctctgctctga	tttctcatcagggctttggt	Y	M		372			2	13	chr13:133176121-133176322
MFA0027	aatgtcattttcaggttactcaagc	atggcattctggtcctctca	Y	P	6	315	364	0.55	2	12	chr12:80004891-80005206
MFA0028	tgccttgtcttcaagagc	gcagtgacaggaatgtgg	Y	M		150			1	1	chr1:167336644-167336848
MFA0029	ccgtggaaggagatgaggct	ctgcagtttgggaggaaagc	N						2	13	chr13:30436150-30436283
MFA0030	acatgcaaccgtgtgg	agcactcttcagtccgaac	Y	P	8	206	283	0.81	2	12	chr12:80005029-80005268
MFA0031	tcaaaagttgcatcgc	tccattacaatcccctg	Y	M		199			3	2	chr3:80296049-80296279 (human)
MFA0032	agctatcctagccaacactca	aggcctcatatcattttggt	Y	P	7	131	146	0.709	3	2	chr3:179118373-179118520 (human)
MFA0033	atgagccaccatgcct	tcaaggatagtgatgccatt	N						5	6	chr6:9292549-9292690
MFA0034	tgcataggcatctagctcag	atgtcagtcaccgctttc	Y	P	5	208	219	0.645	5	6	chr5:35379043-35379156 (human)
MFA0035	ctgaacagttttcaaaagcc	gaacttgattccaagatattgc	N						5	6	chr5:126048853-126049122 (human)
MFA0036	tgtatctccagatgtagccc	ctgacgtgtctcatggaaag	Y	P	2	94	96	0.32	5	6	chr6:127957610-127957711
MFA0037	ccatattctctcctcacccctg	gggtttcaccgtgttagctagg	N						5	6	chr5:137014824-137015121 (human)
MFA0038	aatccacatacctccaggg	ctaacatgactttgagtgttggttc	Y	P	8	122	141	0.81	7	3	chr7:21976609-21976743 (human)
MFA0039	actggcctggcagagtct	cagccattcgagaggtgt	N						7	3	chr7:144303857-144304130 (human)
MFA0040	tgatggagcagaaaggggtg	tcttctggctcagatgcagtg	N						8	8	chr8:11886020-11886133
MFA0041	gaaccttccaggtggtcac	ccagggaggctcctactc	N						9	15	chr9:60115119-60115277 (human)
MFA0042	tgggcagaatttatttctaaac	cattcaagggaacattacac	Y	M		161			9	15	chr15:25086924-25087088
MFA0043	tcatgtgatgacaatctgacagt	accaaatgtggcctgct	Y	P	9	276	301	0.805	10	9	chr10:122899604-122899876 (human)
MFA0044	gtattccatgcagagggagc	acagcgtcaggcacatact	Y	P	8	270	278	0.78	12	11	chr12:3847724-3848018 (human)
MFA0045	acctcatgggggtgattac	attgctttgggcaatgttg	N						12	11	chr12:116113462-116113636 (human)
MFA0046	caacatagcaagaccctgtc	gcacatgccaccaagacaag	N						14	7	chr7:107209431-107209507
MFA0047	gaactgcaagagatccagaa	agcttacttcagagccctca	Y	P	11	198	223	0.88	14	7	chr7:109767507-109767723
MFA0048	gcaacttagggtgggttatg	caggtgaacaaactgggc	Y	P	9	214	241	0.855	14	7	chr14:66558951-66559271 (human)
MFA0049	gaaaggcacctcatctcg	ttaaaaactctggagcagcg	N						15	7	chr15:48019413-48019651 (human)
MFA0050	ttcccagtttggaggtcaag	caaagccatctatttccatgc	Y	P	6	122	129	0.72	16	20	chr16:41272305-41272423 (human)
MFA0051	agctgagatggtgccactg	tcatggaagacaattttgcg	Y	M		171			17	16	chr17:13812481-13812599 (human)
MFA0052	cagtccctctgccttcccat	cctcattcaaagttctttcc	Y	M		130			19	19	chr19:12658911-12659065
MFA0053	ttttcttgtctttggtgactttt	agagccctctgtatttgtgg	Y	P	11	179	205	0.885	19	19	chr19:28218306-28218489 (human)
MFA0054	caccccctgagtctactgtt	gaaggctgctcctggc	N						20	10	chr20:1925335-1925470 (human)
MFA0055	cactgtgctcccccaacc	tatcagcctgtgcagattgc	N						22	10	chr22:22686661-22686874 (human)
MFA0056	agaatctgctgcttgctttt	cacttctgagttgtttgaatctc	Y	P	7	123	132	0.69	22	10	chr22:7436875-7436996 (human)
MFA0057	ggttttctgtcattcttgttga	agtgagtggagattgcattg	Y	P	9	118	143	0.83	22	10	chr22:23490677-23490827 (human)
MFA0058	ccatgctaccttgtaaagtt	ccgtatgacttgtattcactac	Y	P	11	196	236	0.87	22	10	chr22:23952068-23952250 (human)
MFA0059	gaccttgtgattgtgggatg	gtgacagaactaataggatag	N						X	X	chrx:122407017-122407237
MFA0060	tctgttatcatgtgtgcacg	gaaggactccactgacaatg	N						X	X	chrx:7461613-7461705
MFA0061	aaggggctgctgatgattat	aatgcgttccccaaatgt	N						X	X	chrx:76330606-76330759 (human)
MFA0062	ttgcaaatggattgttggctt	aggagttcatggcatcacagatacta	Y	M		130			2	12	chr12:80008675-80009024
MFA0063	tagtatctgtgatgccatgaact	ctccttagaaagtgtagaagaaa	Y	P	3	141	148	0.465	2	12	chr12:80009024-80009172
MFA0064	atgaacccactgtgggagga	tgtggtcctccttgtccttg	N						2	12	chr12:80055184-80055705
MFA0065	tcctcccggtgtggaattct	ttaagcaagggaatggcttt	Y	P	9	104	128	0.79	4	5	chr5:4376445-4376578
MFA0066	aggatcagattggcagcagg	aagctgtcaattttaaggactctgc	N						4	5	chr5:37223191-37223671
MFA0067	cagtttctggcataaaaatactt	tgaaagtacatcaataaagaca	N						4	5	chr5:86155844-86162562
MFA0068	aaagacttgggagtaagtgaaaggag	tgtcttcagacttggacttaatta	N						5	6	chr6:119463360-119463662
MFA0069	ccaaactgcaaacccaaact	aaggaagtagtgaagagcaatagga	Y	P	6	109	117	0.79	5	6	chr6:165949169-165949294
MFA0070	ggaaatcattcagaattttagaggag	ggaagaaaagaataccagca	N						6	4	chr4:61026170-61026660
MFA0071	aacatcattcctctgctctgagtct	gccctcaacttctaaggagga	Y	P	6	139	145	0.71	6	4	chr4:153700761-153700903
MFA0072	ctcgaatattctgctgacaagaggt	taggaagagctcctttgtgg	Y	P	13	262	303	0.905	7	3	chr3:40764624-40764894
MFA0073	aaagtagggggctgaagaga	aacattagaatttaggctgggt	N						7	3	chr3:81352866-81353252
MFA0074	ggagtagtttggaatccttatg	gagtaaagtctttgtttcctttcttct	Y	P	3	213	217	0.62	7	3	chr3:129266968-129267189
MFA0075	aataggtgccacacacaggt	gctatgttttggtaatggcaga	Y	P	5	221	233	0.675	7	3	chr3:141344462-141344683
MFA0076	gcaaaagtctagattaactatttca	cattcccagtcaaggcaatt	Y	P	12	248	274	0.895	7	3	chr3:148609586-148609840
MFA0077	aaagatgggtgagcaagagg	tatacatgagtcattgtttttggaagt	N						7	3	chr3:165184063-165184234
MFA0078	ctgtctatcaaagaagcaaaggtaat	acagtttgtttaatcactccc	Y	P	9	217	242	0.83	8	8	chr8:8009411-8009639
MFA0079	tatttagtctgatccattctctctt	agtgtacaggctgattggagtt	Y	M		130			8	8	chr8:18249443-18249652
MFA0080	aagtgctaaaagataggactgggga	tacaagcttctctttcattattttgc	Y	M		249			8	8	chr8:70682119-70682370
MFA0081	acagattaagaatgctaccttgacc	tagcccatgccagcagaata	Y	M		151			9	15	chr15:42257000-42257175
MFA0082	tgaatgtggtcagtaggcct	acttttgtaaccaaagaccatttc	N						10	9	chr9:11266160-11266672
MFA0083	cttttggccatccagaaaaata	gctctcttggattgtggaaa	N						10	9	chr9:64324343-64325244
MFA0084	catcaggttgctgcaaatgc	gctacactgctggtgggaat	Y	M		324			10	9	chr9:94442125-94442488
MFA0085	gtttctaataagagacataacttgtcc	tctgcaccagcaccatttac	N						11	14	chr14:95081247-95081501
MFA0086	ttcaggatgttccaaggatgc	aatcaggggaagaaaaggcaa	Y	M		383			12	11	chr11:13288561-13288943
MFA0087	gctttcatcattggctagat	atagctccagttctgatcact	Y	P	9	255	283	0.87	12	11	chr11:28204384-28204663
MFA0088	ccataaaatgtgtttgaatgcatac	gacattaaaaatgaacaagggaatagc	N						12	11	chr11:83442733-83443444
MFA0089	cttctattataggacctattctgaa	ttaagtgcccatactttttaacatt	Y	M		203			12	11	chr11:100460583-100460786
MFA0090	caactttcaccatcttgaccc	agtcagggacaaagaaacccg	Y	M		134			13	17	chr17:2286367-2286655
MFA0091	aagggaaaggatctatccaaaca	ttttggcattctaagtgatatttgt	N						13	17	chr17:18115456-18115916
MFA0092	ccaagaaagtagatttccagt	caggagcttgcctcaaaaa	Y	M		107			13	17	chr17:57338850-57338977
MFA0093	actggggcaggtgtagtttg	ttccttgatgccctaacaaaa	Y	M		128			13	17	chr17:80869880-80870119
MFA0094	agcatgctgtggtttgaatg	ctgagctgacccacagctaat	N						13	17	chr13:112857107-112857596 (human)
MFA0095	acgtcagcctcctgagtagct	aggaaccagcagagtcatgg	N						15	7	chr15:55454281-55454620 (human)
MFA0096	gtgcagtcacaattcacatttacat	tgtgttggaggagtagagtactcac	N						15	7	chr7:67813489-67813919
MFA0097	catggcataaggaaattgctacct	aagggctctagacttccatggaa	Y	P	6	169	199	0.71	16	20	chr20:9861918-9862114
MFA0098	tgttccatggaagtctagagc	agttgtctttgtattcattcaatt	Y	P	3	283	287	0.585	16	20	chr20:9862090-9862376
MFA0099	tgccagagtaattacaagggaagt	caggtctagatctctgggagaagaaa	Y	P	13	166	199	0.885	17	16	chr16:11013975-11014166
MFA0100	attaagcttctgggtgcaaacc	caaccactcagggacaacgat	N						17	16	chr16:29208813-29209121
MFA0101	gagccacctgcttcaggaaa	taaaaggacaggcactgcaact	Y	P	6	280	288	0.8	18	18	chr18:28409969-28410253
MFA0102	ctttcaatattccctgctagatattg	ctggagtttgagtccacatg	N						19	19	chr19:6527301-6527672
MFA0103	agcagcatgaagaaggactaa	ggggagggcttaatgagatt	Y	M		387			X	X	chrx:27178842-27179234
MFA0104	ggcacttgctgagttgcttt	accgactagcacatggctct	Y	P	3	115	117	0.635	2	12	chr12:80058168-80058281
MFA0105	gggattgacagcttccaaag	ggctcaaagagggcttaggt	N						2	12	chr12:80074521-80074731
MFA0106	tgattggagagaaatggtcaaa	gtcaggggtggaaaaactca	N						3	2	chr2:52641796-52641995
MFA0107	tttgagttaatttgtatggatgtctta	cgaatttcatacaatcctctgga	Y	P	3	346	349	0.34	3	2	chr2:4596485-4596823
MFA0108	tttgacagcagggttgtgag	gctagatgtcggcaggtctc	N						3	2	chr2:24904539-24904743
MFA0109	caccctggctcacatctgta	ggttctcccatctcagcatc	Y	P	3	195	198	0.485	3	2	chr2:24917944-24918171
MFA0110	tgaaaaaggtcatccaccaa	gcacttcccaggactttcag	Y	P	9	183	205	0.855	3	2	chr2:30958672-30958872
MFA0111	ttgagaactcgcctctcctg	tccgagctgccttatttttg	Y	P	10	186	206	0.875	3	2	chr2:37820320-37820515
MFA0112	cacacattttgtgggtgtactt	ggctaaactgtggggaaaaa	Y	P	8	237	246	0.835	3	2	chr2:37834588-37834822
MFA0113	taatgaccgagggaaagcag	aaaaagattgccaagggaaaa	Y	P	8	202	216	0.84	3	2	chr2:104761536-104761733
MFA0114	actcttgcagggccttaggt	cccaaatcgcattttaggaa	N						3	2	chr2:104713736-104713961
MFA0115	cagtctccatgacctgttgc	tttgaatcatggtttggcatt	N						3	2	chr3:183215244-183215417 (human)
MFA0116	tatgggcagcacttgacttg	ccatcccctcatattcctga	Y	P	8	257	274	0.845	4	5	chr5:5798793-5799048
MFA0117	atgtggggatgtttttgcat	aatcaccctgcaaattctgg	Y	P	3	253	265	0.485	4	5	chr5:5807195-5807453
MFA0118	ttttcacaacaggcttccaa	tgtgggtaggaaggtgggta	N						4	5	chr4:32881452-32881772 (human)
MFA0119	tgccatgcgtaaatcagaag	gggtagcactcttatttgaccaac	Y	P	13	206	243	0.905	4	5	chr5:86198882-86199084
MFA0120	aatgtatgcatccgtgctgt	cgagagggggaggttgtagt	Y	M		172			4	5	chr5:180899165-180899584
MFA0121	gctgcacaccactgattcat	ctccacaccatccaattcct	Y	P	7	234	253	0.675	4	5	chr5:180925866-180926088
MFA0122	aaagtgttcacggggagttg	tggctgaaggggagtaggta	Y	P	2	201	203	0.5	5	6	chr6:9285376-9285571
MFA0123	ggctgcttaacagaatgtgct	caaatgccagaggatcaaca	Y	P	7	198	217	0.76	5	6	chr6:9306890-9307097
MFA0124	gcccgatcttctgtccctta	tgggtttgccaatatctcaa	Y	P	9	206	227	0.835	5	6	chr6:11938562-11938765
MFA0125	ggctgggatatccaacagaa	tcacgtctgatccatttgatg	Y	P	2	202	223	0.375	5	6	chr6:11994022-11994237
MFA0126	cccaaggatctgattggaaa	aaatctgagttcaagagcacca	Y	M		351			5	6	chr6:127943088-127943432
MFA0127	ctttcaggctggctctccta	ttttccacagcatttttacgg	Y	P	11	193	214	0.88	5	6	chr6:163057678-163057864
MFA0128	ttacatgacacatgactgcaca	gagacctaatccacagcagga	N						5	6	chr6:163062815-163063003
MFA0129	tgcctcatttttcatctttgc	atcctggaaaacccattgtg	Y	P	7	215	235	0.775	5	6	chr6:163075104-163075319
MFA0130	aactggtatccatgcactgg	acacagcttccttgctacaca	Y	P	11	151	178	0.885	5	6	chr6:165960365-165960525
MFA0131	atggcacaacaaggttttcc	gcagaccaatggcatacaca	N						5	6	chr6:165985167-165985559
MFA0132	tagggggtgtaaagggttga	ctctctctcggctcctgatg	N						6	4	chr6:2418345-2418685 (human)
MFA0133	tgttgacgcattttgcatct	tggccatttattagggaaaaa	N						6	4	chr4:2360360-2360693
MFA0134	tccaattagttgggcatggt	tgctcttgcattgtcctgaa	Y	P	6	258	268	0.745	6	4	chr4:19714637-19714942
MFA0135	tgcacaatcacatgaaccaa	tgtctgtcaaattgccattcat	N						6	4	chr6:67467136-67467358 (human)
MFA0136	acgggctttcagatatgacc	taagcctccccaaatcttcc	Y	P	6	159	185	0.755	6	4	chr6:67479744-67479918 (human)
MFA0137	aaaaagttcttccagttgagtgc	agatcaggttatgcccagga	Y	P	5	320	326	0.595	6	4	chr4:63167801-63168116
MFA0138	tgtctggtggagagataacccta	tctgttcttggctccaacatt	N						6	4	chr4:134377958-134378493
MFA0139	gcttttgcactttgcagttg	ccgctaaagccagaagtgac	Y	P	4	216	219	0.59	7	3	chr3:104185085-104185298
MFA0140	gcccattgaccagatttcag	gtccccaaagttctgttcca	Y	P	10	203	232	0.84211	7	3	chr3:104163277-104163479
MFA0141	gcctacagactttgaaatttataatgg	ggttcacgaacttgacattcc	N						7	3	chr3:129236881-129237370
MFA0142	tccagtggacttgtttttgg	actgccttcaaggacacaca	Y	P	9	171	190	0.845	7	3	chr3:128822377-128822545
MFA0143	tcctcagtgtagggctatcca	tgcaatgacccctttatttca	Y	P	5	168	189	0.725	7	3	chr3:141362578-141362776
MFA0144	tcaaaatggaccaaccacaa	ttttccaccaccagaaaagg	N						7	3	chr3:141365621-141365972
MFA0145	tgcatgcaagtgatttttcc	ctggccaccattctaacacc	N						7	3	chr3:148641000-148641299
MFA0146	caaaggacctctgccatctt	tggtatgaaaaatcagggttga	Y	P	3	265	268	0.485	7	3	chr3:148651783-148652046
MFA0147	gggtgcaaattaatgcgaag	cttgcaaaggcagacagatt	Y	P	7	201	220	0.555	7	3	chr3:148653862-148654059
MFA0148	gacactgccaggcgagtaat	cagggaccatctgtacttgga	Y	P	13	291	347	0.905	7	3	chr3:165258164-165258487
MFA0149	gtcctcccagcacttcaatc	tgttgcttatcaattgtgcatt	Y	M		274			7	3	chr3:187775121-187775391
MFA0150	cctcctgccagtctattcca	gttcttccctggcacacaat	Y	P	3	193	196	0.545	8	8	chr8:11884227-11884414
MFA0151	gaggcaaaggacgtgtttct	gtttgcgtttccctgatagc	Y	P	4	189	210	0.625	8	8	chr8:11878065-11878271
MFA0152	tggaaagggtcaaaggtctg	ttctgcacctcacattcgat	Y	P	9	205	223	0.83	8	8	chr8:11835157-11835356
MFA0153	gggtgttcatctccctacca	tttctcccctcaacccatta	Y	P	11	219	241	0.87	8	8	chr8:91647959-91648192
MFA0154	cgtaggaaacccaaaaatcc	tggcatgttttggaggtgta	N						9	15	chr15:65476396-65476734
MFA0155	atgagggttcccatgtgtgt	attgttcctgggttgcatgt	Y	P	2	180	182	0.5	9	15	chr15:65475905-65476077
MFA0156	cagtttgaccagttcagaaaaca	agcaagcaaagttcccttca	Y	P	11	204	225	0.875	9	15	chr15:54869215-54869429
MFA0157	cccaggattgcatcactaca	gggagatttaaacccctgaca	N						10	9	chr9:10529472-10529681
MFA0158	gcactgcctcaatttgacat	agggaaaagaaccacgttga	Y	P	6	213	221	0.69	10	9	chr9:72186724-72186934
MFA0159	cacaggttactgcaccctca	ttacaggaatgagcgtttgc	N						10	9	chr9:64350355-64351015
MFA0160	cgacagtgaacagaccgaag	ccttagacaatttggcaagca	Y	P	8	196	220	0.785	11	14	chr14:35058904-35059101
MFA0161	tagtcccaggactgcctcag	caagggagagaggcaatcag	Y	P	3	153	157	0.545	11	14	chr14:35035901-35036103
MFA0162	gaggtcgaatccaattccaa	tgccatagctgaaccaaatg	Y	M		215			11	14	chr14:34995351-34995558
MFA0163	atggccagatggtcaagaag	ggccagtgaatgggtgataa	Y	P	3	212	214	0.605	11	14	chr14:102156689-102156896
MFA0164	aagggcagcctttatggagt	ccaagggggttgctattttt	Y	P	10	186	209	0.88	11	14	chr14:102186191-102186372
MFA0165	caaccaggctttctccctct	catgcactcctgtgggtaaa	Y	P	11	208	225	0.87	11	14	chr14:105660430-105660625
MFA0166	gcttccatgtcctaatcaaaga	aaaacatcacacaatttgtttctga	Y	P	3	308	310	0.585	11	14	chr14:105676390-105676692
MFA0167	cctagaacagatacacaaaa	tgcatggaccatctttttca	Y	M		335			11	14	chr11:106499722-106500166 (human)
MFA0168	tccaaacctctctcccaaga	cctgcttcaagcccttcata	Y	P	7	236	261	0.76	12	11	chr11:28221626-28221854
MFA0169	ttagggtccctgagaactgg	gtccaggagatcaggactcg	Y	P	7	184	215	0.795	12	11	chr11:28275474-28275679
MFA0170	ttagggtccctgagaactgg	gtccaggagatcaggactcg	Y	P	9	183	215	0.835	12	11	chr11:28275474-28275679
MFA0171	tcaggagaagacattccagatg	acaagtggcaatctggcttc	Y	P	5	195	203	0.74	12	11	chr11:33439868-33440062
MFA0172	ctgtccatttgatcatgcttgt	ttctcactcatcttttcctcca	Y	P	6	198	209	0.725	12	11	chr11:57463633-57463832
MFA0173	gcaaccagctgtttttgtga	ctttccaccatggctaatca	Y	P	4	242	249	0.59	12	11	chr11:83485024-83485261
MFA0174	ccacctcagcaattccaaac	tggcctaagaatactttgatgtga	Y	P	3	305	307	0.395	12	11	chr11:83528346-83528647
MFA0175	cccgactgtctgctcttttc	tccttcttgattgttggtggt	Y	P	4	169	174	0.475	12	11	chr12:85404196-85404395 (human)
MFA0176	gcagagttgtcagttgcctaag	tgttgtcccgtgtgtctacag	Y	P	10	205	230	0.81	12	11	chr11:83552579-83552792
MFA0177	tggtgatactgccagcttttt	tgggaagccagtaaagtaggaa	Y	P	5	201	205	0.715	13	17	chr13:31120421-31120632 (human)
MFA0178	ctcgcaatgggattttgttt	ccaggatcttgacctctggt	N						13	17	chr17:11004282-11004822
MFA0179	catggagaaaatgggacagg	ggggaaccccctcactatac	Y	P	5	291	302	0.725	13	17	chr17:18142860-18143152
MFA0180	tgacaacatgtggcatttga	gcttgtaagctcatcacagca	N						13	17	chr17:32389232-32389439
MFA0181	tgccttattttaactgctgcat	tttgacccagcaaagttacc	Y	P	2	222	300	0.32	13	17	chr17:32402642-32402857
MFA0182	ccaaatgaaacagcagctca	tggggcagtcagatgtcaat	Y	M		204			13	17	chr17:57392784-57392983
MFA0183	tgaagcacaaccaagtcgag	atgcttccctcagctcagaa	Y	M		286			13	17	chr17:66627017-66627298
MFA0184	tgtgtgttcatgcctgaagtt	tgatttggcgtacttgccta	Y	P	14	221	247	0.89342	13	17	chr17:66659377-66659602
MFA0185	cactctgctctttcccacct	gaaaagaacaggtgctggag	Y	M		469			13	17	chr13:85739997-85740781 (human)
MFA0186	agcacacgcttggctatttt	tcccagtaatgtgggaggtc	N						13	17	chr17:73388107-73388309
MFA0187	tggatgcgctgaatgaatta	actggggagaccaaggagtt	Y	P	5	179	184	0.71	13	17	chr17:80895850-80896027
MFA0188	tggatgcgctgaatgaatta	actggggagaccaaggagtt	Y	P	6	179	184	0.75	13	17	chr17:80895850-80896027
MFA0189	tgcttcagcttgggctaaat	aaatgtgctgaatcgcagtg	Y	P	2	229	230	0.255	13	17	chr17:80956105-80956331
MFA0190	tgcttccagatttttgttgc	taagagggcaacagggtcac	Y	M		168			13	17	chr13:100068684-100069669 (human)
MFA0191	accactgggtccattttgaa	ccgggaagtgatttcatatgtt	N						13	17	chr13:100082212-100082431 (human)
MFA0192	tcagctgaagattttgttccaa	ttggtcattgccattgtttg	N						14	7	chr7:107187703-107187900
MFA0193	tttccactcttggctgaagg	tcagcttgagtctgcatggt	N						14	7	chr7:109759329-109759529
MFA0194	gcaataggcaatctttgtctttc	gctggcaaggatgcaaataa	N						14	7	chr7:109786886-109787293
MFA0195	tgtagatacagagggacgccta	tccaccaaattctacattcaactt	Y	M		359			14	7	chr14: 81929137-81929539 (human)
MFA0196	aggatggtgagctgaggatg	gcttctcattaggcctcacct	Y	P	12	280	306	0.895	14	7	chr7:145616897-145617177
MFA0197	atcaatcagtgcaggggttc	tttgttccctcagcacacac	Y	M		203			15	7	chr7:35743556-35744188
MFA0198	cgtgtggtcgtagctattcg	acttcgtccaaaccatcagc	Y	P	6	303	321	0.74	15	7	chr7:49550926-49551239
MFA0199	tgattgcaaactcacaggaaa	ctgctcccaggccttagatt	Y	P	8	182	199	0.835	15	7	chr7:49583502-49583691
MFA0200	tctgccatttacctgtctgg	cctgagcaagctgagtttca	Y	M		211			15	7	chr7:49587029-49587232
MFA0201	tgagagcaaagctatcagcaa	ccttggaccagagactccaa	Y	P	6	228	235	0.78	15	7	chr7:61044313-61044540
MFA0202	ccatgttccaaaacctccag	tcttccagcgttggtactga	Y	M		150			15	7	chr7:61045828-61046025
MFA0203	ccatgttccaaaacctccag	tcttccagcgttggtactga	N						15	7	chr7:61045828-61046025
MFA0204	cattgcagagaattgggtca	taaaaggcaaagccttcagc	Y	P	9	185	203	0.8	15	7	chr7:61161790-61161982
MFA0205	ggggacctctgaccctactt	ttcaggcacggatcttcttt	Y	P	3	195	198	0.545	15	7	chr7:67833799-67833990
MFA0206	tgccaaaatgaaaacagtgg	agccccagtggatacagaaa	Y	P	8	206	223	0.765	16	20	chr20:53580229-53580430
MFA0207	tgtgatggcgcatactccta	gacatgtgggttgttttcca	Y	P	4	371	375	0.615	16	20	chr20:53595601-53595969
MFA0208	gcatcttattcttttgggcact	tcattcacactgggaagaaaga	N						18	18	chr18:21456518-21456818 (human)
MFA0209	tggatcaaggccgaaataaa	ggcatgaaatggcaaaagat	Y	P	5	310	322	0.72	18	18	chr18:32520026-32520327
MFA0210	ggaggagtttggatggacaa	atttgcagcctaccagatgc	N						18	18	chr18:32524261-32524463
MFA0211	cccagagaaacagcaccagt	gggtctcaagcttgtggatg	N						18	18	chr18:54511919-54512118
MFA0212	gcgtagctggctagtcatttg	atgtcacatggcaacaggaa	Y	P	14	217	258	0.92	18	18	chr18:54514685-54514897
MFA0213	gagtccgggtctcttcttga	tgacccaataatttcggtactagg	N						18	18	chr18:54538977-54539432
MFA0214	tcaggatgcaaccacagaaa	actgcctgccctacagattc	Y	P	4	256	259	0.655	18	18	chr18:54562551-54562801
MFA0215	gcacagatccaatgttccaa	tgtgtgtgagcctcagtcct	Y	P	13	193	239	0.905	20	10	chr10:35292654-35292852
MFA0216	tacagttgcccgccactaag	gccatggatgtgaatatactgc	N						22	10	chr22:22490151-22490755 (human)
MFA0217	atatattccccatgtacattcca	cgtcaacacccccaaatatc	N						22	10	chr22:22490734-22689388 (human)
MFA0218	tgggaagttcaagtggctgt	tctgtggagtccagcatcac	Y	P	10	180	238	0.85	22	10	chr22:22769193-22769388 (human)
MFA0219	ccctccacactgctctgtct	gttgggcgctctttcttaca	N						22	10	chr22:22930374-22930655 (human)
MFA0220	gtccatagctttggctctgc	cgactttttccttcccctct	Y	P	9	178	203	0.815	22	10	chr10:67722496-67722696
MFA0221	actgttgtattgtttggttg	tactaaaaacaccataattaagccaggt	N						22	10	chr10:68024473-68025040
MFA0222	agattcctgctctcctgctg	aagtgctgggatgcatgagt	N						22	10	chr10:67659161-67670771
MFA0223	tggaaatttcaggaaatggaa	aaccaataggatgcgtgtga	Y	M		175			22	10	chr10:67510243-67510438
MFA0224	aggtgggaggcacctctact	ggctggagtacagtgatgttca	Y	P	6	320	359	0.73	22	10	chr10:69212251-69212566
MFA0225	aagaggtggcaggaacagtg	ttccttgcaagcacatgaac	Y	P	4	221	226	0.615	22	10	chr10:69120003-69120221
MFA0226	gaaccagagtattggcatgg	acgtggggttccttatagca	Y	P	8	195	210	0.83	22	10	chr10:69083620-69083807
MFA0227	tcctccccttcccatctatc	tggaattacacccctcagga	Y	M		85			22	10	chr10:69027358-69027574
MFA0228	cacagtggatgtgccatttt	cacttcccacccatgagagt	N						22	10	chr10:68946316-68946646
MFA0229	gtccttcctccaagggatct	atcactgccaggagcagaag	Y	P	10	223	268	0.87	22	10	chr10:68864611-68864883
MFA0230	tgagctatgcacattttgatttg	tgttcaggggtcaacggtat	N						22	10	chr10:68771866-68772399
MFA0231	cttgaaaccggaagatggag	aggccagagtgggtgaaata	Y	M		217			22	10	chr22:23975556-23975744 (human)
MFA0232	atgggaatgatctgcctcag	ttgcattggcattgtattcc	Y	P	4	210	311	0.585	22	10	chr10:69412837-69413132
MFA0233	cgtcagtgcagtaggctttc	gcttgcatttcccatcactt	Y	P	5	343	353	0.665	X	X	chrx:7539705-7540048
MFA0234	gggatgccaaatgcactact	ggatattgtgctgaagaagaagg	N						X	X	chrx:27189517-27189719
MFA0235	aaggtggtgtgcatgtgtgt	tcaaaaagcagaatgatacagg	Y	M		190			X	X	chrx:27199126-27199326
MFA0236	cctgctaccatgtacggctaa	caatgggggtaaaagcctta	Y	P	2	359	369	0.18	X	X	chrx:27205031-27205381
MFA0237	cgcttccattgctcctttat	ccagacagggtgtgtatccaa	Y	P	4	198	208	0.535	X	X	chrx:27212134-27212334
MFA0238	gcaggcacagatggagtcat	tgctatccttttgctcagtctc	Y	P	8	287	303	0.815	X	X	chrx:27224076-27224345
MFA0239	tatttccttccccctcctgt	cctttggcacaaaaatggtc	Y	P	7	130	136	0.81	X	X	chrx:36183015-36183145
MFA0240	cccagggtccctctatcatt	ttccggcctcagaaatgtaa	N						X	X	chrx:41783133-41783472
MFA0241	gttcagcccatcagcaaaat	tgagctcattcctaacgtatgc	N						X	X	chrx:41822697-41823265
MFA0242	ttggttttccactcctgagc	ccaaactaaacgcacaccaa	Y	P	11	204	230	0.885	X	X	chrx:82179116-82179315
MFA0243	ccaatcaacgagtggatgaa	ctggaggggcaagtcttttt	N						X	X	chrx:147215273-147215726
MFA0244	tgctagggatagtctaccatgtga	gcaaaggtcaggcactaatatagaa	Y	P	9	210	233	0.855	1	1	chr1:74891667-74891709
MFA0245	gatttgtcagtccccacaatagat	catctctgtaggagtcagggttct	Y	P	4	273	301	0.565	1	1	chr1:10370603-10370757
MFA0246	tatggtacaaatcccactatgcac	tgttaccctccttgcacagtttat	Y	P	5	198	219	0.63	1	1	chr1:145028568-145028610
MFA0247	cacttctaggaaaaggccaaataa	agtaggtgtctgtccactccctta	Y	P	9	183	206	0.79	1	1	chr1:145029201-145029247
MFA0248	tggtgtgactataaaaggagagca	ctcattcagattttgctggtttta	Y	P	8	216	237	0.85	1	1	chr1:165729642-165729688
MFA0249	tggtgatggtgagtttgtagaagt	ccatcttctacacctttttggtct	Y	P	13	438	469	0.905	1	1	chr1:165755018-165755070
MFA0250	ccgcctctactgaaaatagaaaaa	catacaattcgtagcctttgtgtc	Y	P	10	348	371	0.82	1	1	chr1:165768925-165768968
MFA0251	tgagtctcccagttctaaaacaca	agtcctctctaccaccctctcagt	Y	P	10	153	182	0.865	1	1	chr1:165788477-165788523
MFA0252	gcaaaggattaaaagttaaaaacaatg	ctcaggatatgaaaacaggtagcc	Y	P	2	196	197	0.18	1	1	chr1:89525740-89525782
MFA0253	ggaataaatatgttccagatgttgc	atgacatggtatctcctaccacct	Y	P	10	197	220	0.87	1	1	chr1:61896967-61897019
MFA0254	ggcctagaaagaactcattatgaca	gagagtagggggagtagagtcaca	Y	P	4	219	231	0.345	1	1	chr1:61913048-61913106
MFA0255	atatgaaaaattagccaggcacag	acaaacactctttttgtctcctca	Y	P	7	403	436	0.73	1	1	chr1:10891897-10891946
MFA0256	ctgaaagaaaaaggacatctccag	gaaccagtaacttccaaacaatga	Y	P	11	189	219	0.87	1	1	chr1:114617095-114617137
MFA0257	ctgaccagcatggtaaaactctgt	catttactgtgaaaggctgagaca	Y	P	11	275	369	0.85	1	1	chr1:114670797-114670843
MFA0258	cagctgactgttctgttgttctct	agagattccctgaaggcaaatac	Y	P	13	185	241	0.91	22	10	chr10:79823029-79823093
MFA0259	ggattgatatttaacccagaacca	cagctaggttcattggcttttatt	Y	P	14	213	246	0.905	22	10	chr10:79856886-79856954
MFA0260	ctttgtactatagcaggcccatct	aaatatgttccgaagggtgattt	N						22	10	chr10:79901386-79901440
MFA0261	gtcaatttctcccagaaacaaaaa	atcaactcccacagcaattctatt	Y	P	9	193	212	0.855	20	10	chr10:11652681-11652726
MFA0262	agacaaaacctcacctctcttctc	aacttgggtcatacacacatacttg	Y	P	5	388	440	0.62	20	10	chr10:11701288-11701483
MFA0263	aacatgaacccacgtaacacatac	cccatgtatcagtgaaatcagatg	Y	P	6	225	251	0.49	22	10	chr10:91958608-91958683
MFA0264	ccacccaccacatatactacacac	cagacacaagactccagttcctt	Y	P	11	226	252	0.89	22	10	chr10:92030011-92030097
MFA0265	cctttataatccagttccacctga	ggaatcgaaaatatgttatcatgg	Y	P	5	363	377	0.665	12	11	chr11:73048993-73049044
MFA0266	ctgtttgacacaggtacaccaagt	gtcccattttatctactggtccat	Y	P	11	181	218	0.86	12	11	chr11:73074135-73074190
MFA0267	actaatccacagattcaggtagcc	tgtgcttttgagatgaatttgttt	N						12	11	chr11:73084282-73084330
MFA0268	gtgccttaagtactgcagctaaaa	accacctctacctgctgataaaaa	Y	P	3	184	197	0.545	12	11	chr11:131258491-131258531
MFA0269	tctccagagaagtagaacccacag	ttacactcacacatacacattcacg	Y	P	5	194	216	0.69	12	11	chr11:131279970-131280027
MFA0270	accacacaaaaccacaaccata	gtgttgcagtgtgtgtggctat	Y	M		68			12	11	chr11:131320635-131320679
MFA0271	accctctggatcttgtcatacagt	tggtgctttgaatctgtagaagtt	Y	P	6	181	200	0.71	12	11	chr11:40170799-40170850
MFA0272	agagagcattcattcattgttgag	ctctttggggattcaagatagagt	Y	P	5	186	222	0.62	12	11	chr11:40186263-40186311
MFA0273	gaatagtttctttcccacttcagg	agttaggcagacgttcattcattc	Y	P	7	258	274	0.775	12	11	chr11:13518501-13518545
MFA0274	aggtctgtgttcctttgattgttt	ccaaagggctaactaatacgagac	Y	P	3	209	213	0.265	12	11	chr11:13576995-13577061
MFA0275	atgatgtgaagacagatgaaaacc	ttcttggtgatcaaagcattacat	Y	P	14	164	226	0.87	12	11	chr11:77283984-77284039
MFA0276	atagcagaaggcaaagtggaac	cttaatggcaggtgtttggtttat	Y	P	13	242	275	0.87	12	11	chr11:119666254-119666313
MFA0277	ttgaataagtgagttgggaaacaa	gataagttcaccttttcccagaac	Y	P	12	158	199	0.885	2	13	chr13:130844746-130844805
MFA0278	cagtgttgggatgtgagatcttta	cctatatcatcccacggtagaaag	Y	P	4	213	219	0.545	2	13	chr13:130846939-130846987
MFA0279	aggacacacagcagattcaaaata	tatctccagtacgataatccacca	Y	P	10	193	210	0.86	2	13	chr13:130887062-130887105
MFA0280	agcagctcagaaaaatcctaaatc	agctaggcatatccaaatgt	Y	P	10	164	192	0.845	2	13	chr13:68356637-68356706
MFA0281	gatcatctgaaaggttttgtaccc	ctcatgctcttcccaatacctaat	Y	P	9	190	207	0.805	2	13	chr13:68382488-68382527
MFA0282	ctttttcggaacctagtcaagacc	acttcctttttctgtgtgtgtgtg	N						2	13	chr13:68394729-68394769
MFA0283	tactgttgtggggtatgtatccag	aataactccctctttcaccctctc	Y	P	4	284	287	0.345	2	13	chr13:135475073-135475121
MFA0284	cctcctgggttaatactcgtaaag	cagcaacaattttactgctttctc	Y	P	7	206	225	0.76	2	13	chr13:135507949-135508012
MFA0285	aagtgggtcctggaaagcag	caggagacagctgcaaaatgt	Y	P	8	186	197	0.835	2	13	chr13:30348784-30348826
MFA0286	aaagagctctgttgcaggaatg	gagaaaaatagcacgcttacgaat	Y	P	6	220	229	0.67	2	13	chr13:124805303-124805400
MFA0287	ctgaatagggaaaagcaccttatg	aagaggattttggtgctcacttag	Y	P	15	193	273	0.925	2	13	chr13:133122872-133122939
MFA0288	actatgggtggggatagtctttct	cattccttctgtatgacactttgg	Y	P	15	605	647	0.92	2	13	chr13:133162103-133162143
MFA0289	aaacagctgatttgaacctctgta	aagagagaccggaaaatgtaattg	Y	P	4	179	187	0.27	11	14	chr14:76200274-76200314
MFA0290	gcaacaaagtaagattccctttca	tagggacttttcaacaaaggaaac	Y	P	16	161	198	0.925	11	14	chr14:76215584-76215635
MFA0291	cataacttgtccttctccactcct	aatgtcttctttggtgtttctctg	Y	P	12	303	362	0.885	11	14	chr14:95081278-95081376
MFA0292	agaggtcaggagtttgagaacaa	aacttcttgatgtctgccctaact	N						11	14	chr14:95099126-95099169
MFA0293	gtgaaaaagcaagaggacaggtag	gtctggaatagtgcttgtgcttt	Y	P	12	176	204	0.895	11	14	chr14:113612699-113612766
MFA0294	tttccatccagtgtattattgcag	gattgtgtgaacttggatgttttc	Y	P	10	196	217	0.865	11	14	chr14:113617133-113617178
MFA0295	taaataaaagggagagtgggagga	tgtttccaggttgtattcttcaaa	Y	P	16	245	308	0.93	11	14	chr14:113646716-113646775
MFA0296	gaggacgtcatgagttactgaaat	taagactgtttagagccagcttgt	Y	P	11	299	321	0.88	11	14	chr14:113675968-113676013
MFA0297	gtagcaacaaatgtggttcttcag	gtgtgttacccactgtttactgga	Y	P	10	196	220	0.85	9	15	chr15:22986206-22986246:GT
MFA0298	gggagcagatagtatacgctgttt	catcatgccacttctatctgagac	Y	P	8	200	223	0.78	17	16	chr16:29152832-29152892
MFA0299	ggtaagttattcctttgggtacctg	ccatcagaatagtcactcccttct	Y	P	3	201	205	0.445	17	16	chr16:29160019-29160074
MFA0300	gaaaaagtctaggcccaaagtaca	ataacaatttcccttccattgaca	Y	P	5	194	204	0.485	17	16	chr16:13765016-13765063
MFA0301	ccctttaatcactgtatttcttctgg	caaaaccctgtcttgatgaaaaat	Y	P	10	308	331	0.83	17	16	chr16:13768044-13768095
MFA0302	ggagagaaaaccaaagaacaaaac	aaaaactttaggaccacactaattca	Y	P	12	281	313	0.89	17	16	chr16:25212460-25212502
MFA0303	gtttctttgtccctgactcctg	cgcaaactatgttgcaagtaagac	N						13	17	chr17:2287086-2287190
MFA0304	ttcaaggtagaacctttggaagat	tagcagagaggaagagggagataa	Y	P	12	217	245	0.88	13	17	chr17:57291247-57291309
MFA0305	catctggaatgcaaaaggactac	gccttggaaacataaaatatgagg	Y	P	12	186	212	0.9	13	17	chr17:41171742-41171792
MFA0306	ttacttgggaagctcagaaggtag	acgttttcatgaatgttcatctct	Y	P	9	179	198	0.79	13	17	chr17:57618840-57618888
MFA0307	gataggtagggtctggttcatctg	ccagtatcagaacccttgacatc	Y	P	9	180	207	0.835	18	18	chr18:18580675-18580723
MFA0308	cacctgacaacatcagaggataag	agtagagtctctgacccatggaga	Y	P	10	170	207	0.875	18	18	chr18:45153608-45153678
MFA0309	tttttccctccatttctctgtct	gagatcgccccactacactc	Y	P	7	232	246	0.81	19	19	chr19:12653703-12653765
MFA0310	ctgctcgtggatgtctctttg	tgctccttttctctctctcaaact	Y	M		135	135		19	19	chr19:12697092-12697156
MFA0311	tctgaagtgccttagatattgctg	cactctagcctgggtgacaag	Y	P	11	136	237	0.825	19	19	chr19:22810228-22810273
MFA0312	ggatctattttccctcctgaaatc	tcccttcacttccaactaaagaac	Y	P	10	368	539	0.72	19	19	chr19:6439259-6439525
MFA0313	cggggctagagtttacagtcacta	aagaagccttaagggagatgaaat	Y	P	13	308	352	0.88	19	19	chr19:6499786-6499848
MFA0314	tggcattaggcatttctaattttt	tgctatttttccctaaaagggtact	Y	P	10	206	252	0.84	3	2	chr2:139471089-139471136
MFA0315	aagagagtaaggtaaatgccagga	aaaaccatgagctctcctattgtc	Y	P	9	183	208	0.86	3	2	chr2:139498004-139498051
MFA0316	aaaaatgtgtgttagtcaactgcaa	tccttagcaagtaagaacatgtgg	Y	P	10	260	275	0.865	3	2	chr2:33508759-33508801
MFA0317	cttgagaaggggaaatattcagtg	acagatacagagtcggtgttcctt	Y	P	5	209	217	0.715	3	2	chr2:52627200-52627240
MFA0318	accaaaagtaaatgaacccaagaa	attatgagctggagagatgtgtca	Y	P	13	188	227	0.885	3	2	chr2:52641854-52641917
MFA0319	ttttagatttttgccacagcagta	acagagccaaagtgttcatattca	Y	P	9	211	231	0.71	16	20	chr20:58386899-58386943
MFA0320	tacctggacttgttttcatttcaa	tagaacggagtccttattttaggg	Y	P	10	172	203	0.88	16	20	chr20:58449056-58449121
MFA0321	ggagacaaactgagactccttctaa	attattccctctcacagaactcgt	Y	P	9	326	388	0.86	7	3	chr3:116082504-116082685
MFA0322	gatttacttcagggggaagagtg	tagtaatcccaactccatccatct	Y	P	9	227	267	0.845	7	3	chr3:116085110-116085161
MFA0323	aagttctacgctacatccttaggc	gcacactgttttgtttgtttgttt	Y	P	3	292	300	0.535	7	3	chr3:145765025-145765074
MFA0324	agtgagccagccaaatctctttat	gagaagtaaggccaataggagcta	Y	P	5	174	205	0.485	7	3	chr3:145787618-145787713
MFA0325	actttaaatggatgtatttcatggta	ctggtgttttaatgcttacagtgg	Y	P	7	294	308	0.83	21	3	chr3:12139801-12139844
MFA0326	gccaccatgcctggttagtt	atggaagaggtaatccctgtaatc	Y	M		152			7	3	chr3:53400057-53400319
MFA0327	acatatcttcctccctctgttgtc	agatctttgttttagggaatgcac	Y	P	13	204	239	0.895	7	3	chr3:53437113-53437155
MFA0328	taaaagtgaggttgaggttgattg	aggataatagcctccagatacagc	Y	P	11	159	187	0.87	7	3	chr3:53473984-53474029
MFA0329	tccatcaacaggacactgattaaa	tcagtacgtatggaacagccctat	Y	P	14	395	427	0.915	7	3	chr3:145612069-145612113
MFA0330	cagtgtgtgtacagttcgcatt	gaagcccccaaacaacacac	Y	M		231			7	3	chr3:151446983-151447037
MFA0331	taatcggcatttctctctctctct	aaacaggcaactactcctttctga	Y	P	7	225	254	0.73	7	3	chr3:81088821-81088886
MFA0332	gggtgacagagcctgttaaaaa	cttctgatgggaagtcaaatgtta	Y	P	8	138	156	0.825	7	3	chr3:81094916-81094963
MFA0333	cttaagaccttcccttaagccatt	aactgaagccaaggacagatttc	Y	P	15	270	314	0.92	7	3	chr3:81110306-81110349
MFA0334	gttagctcaggctgtcttctctgt	gcccttatcagaagaaaaagagg	Y	P	3	234	238	0.185	7	3	chr3:81124942-81125066
MFA0335	acacacaccatacatcacacactc	gacctttgagcagagacacatcta	Y	P	12	188	213	0.9	7	3	chr3:81184861-81184906
MFA0336	aatgaactgatgatttgaggtgat	tatactccttacactgcctccaca	Y	P	3	372	395	0.265	7	3	chr3:124280080-124280181
MFA0337	ctgctttcaacaaaaacactgaag	aggctaaggcaggagaatcact	Y	P	3	374	378	0.395	7	3	chr3:124293979-124294034
MFA0338	gcctgccaagtaaaagttctgtaa	ttcccattagaaagcttctttcac	Y	P	11	220	239	0.885	7	3	chr3:124301501-124301543
MFA0339	cataaggtgagacaaggtttagca	tctgatgtgaagtagggatcaagt	Y	P	8	239	257	0.805	7	3	chr3:124338705-124338754
MFA0340	ccagggtcacagaaactctaggta	cctttgacagggttattttgaaag	Y	P	12	168	201	0.9	7	3	chr3:187908191-187908234
MFA0341	gtgtcactaacacagctctcatgg	gaggagtctgtctggagatgct	Y	P	4	305	309	0.615	7	3	chr3:187910663-187910708
MFA0342	tttctgcccatatttcaacagtta	attgcctcaatagtaggtcaatgg	Y	P	7	181	189	0.805	7	3	chr3:86746627-86746668
MFA0343	agaagtctagaagtcatcccaacc	aggtgggtctgaactaagtagtgg	Y	P	12	205	261	0.885	7	3	chr3:86781175-86781284
MFA0344	tggtgtacaagccttacaacaact	tgatttctacagtcaagccagttt	Y	P	9	224	239	0.85	7	3	chr3:89182592-89182636
MFA0345	tattggttccctcatggattaagt	ttggctccaacattattaaacaga	Y	P	9	424	452	0.86	6	4	chr4:134377999-134378043
MFA0346	aagtcctgtaatacatgtggcgta	tgccataattcaaactatgagatg	Y	P	7	208	234	0.745	6	4	chr4:101635501-101635557
MFA0347	gagagaggctgaggtgaagttaag	aagtttagaagcccctttggatag	Y	P	2	206	208	0.095	6	4	chr4:101658596-101658638
MFA0348	acagaggaacggaatgagaaaga	aggaaaagcatatctcccaaaaa	Y	P	13	366	440	0.895	6	4	chr4:2343195-2343261
MFA0349	gttcatttcaacattcctaattgc	cacaggtcaagtttgttttctgtc	Y	P	13	262	304	0.905	6	4	chr4:2360436-2360476
MFA0350	cgtcagcatatttcacctatcaac	ctttaaagcccaatcaaagttttc	Y	P	5	208	216	0.75	6	4	chr4:160100231-160100272
MFA0351	ccagtctttacaggaagcctttta	aatgtagggctttcaccatagttg	Y	P	12	183	245	0.89	6	4	chr4:78426557-78426600
MFA0352	aagggatatatggcaacataggac	tatgaagagaggatttaagcgtca	Y	P	11	286	313	0.885	4	5	chr5:173384009-173384078
MFA0353	ggctcgaaaatgtgttttctaagt	cattttacatttccagggctaaag	Y	P	7	204	224	0.76	4	5	chr5:173391040-173391096
MFA0354	gagaccagcctgagcaagat	acaccaccaaatcctctactcact	Y	P	8	315	347	0.735	4	5	chr5:37049278-37049331
MFA0355	ctctggctttgaataaagagcaat	tgcaataagtcaggttactggaga	Y	P	15	251	440	0.91	4	5	chr5:91908897-91908942
MFA0356	tcgcgaattaaaacttctaacactt	taaaatcccaacttgctactcctc	Y	P	9	188	219	0.855	4	5	chr5:28039837-28039889
MFA0357	agggaaatgaggaattaagaatcc	caaaaggaaagtcaggtggtaaat	Y	P	9	228	252	0.8	4	5	chr5:28043001-28043056
MFA0358	agcccaatgtcttcaacataaaat	tctcctaaagcagaaagagaaaca	Y	P	11	245	272	0.88	4	5	chr5:129605881-129605927
MFA0359	aatgtggagccaagcaaataaat	agcattgtgttttgattcagtgat	Y	P	8	187	206	0.745	5	6	chr6:17963335-17963397
MFA0360	agatcatgtggcatttacctttct	accatctgatcaatccagtaattc	Y	P	10	348	372	0.72	5	6	chr6:18037165-18037210
MFA0361	tctgttattcaactcgaaatgtcc	gaacttgtggtcgtgaaagttaat	Y	P	3	261	269	0.515	5	6	chr6:48636483-48636553
MFA0362	gcaagggacaaaatttcattattt	attagaacagccttatggaaagca	Y	P	7	203	276	0.555	5	6	chr6:48637223-48637268
MFA0363	taaatgagcaaaaacaaagttcca	tcttaaactttgtgaaaggtggtg	Y	P	8	187	210	0.84	5	6	chr6:118190766-118190810
MFA0364	tattaacgctttttggggatcaat	atacacaaattagtcaggcgaggt	N						5	6	chr6:138818088-138818190
MFA0365	agctggtaggtctactgagcattc	cccaagggtcctattagagttaaga	Y	P	10	208	247	0.835	5	6	chr6:138844626-138844680
MFA0366	tctctacaattttctgggaccaac	tcacatgtctgcatttgattctta	Y	P	8	179	202	0.83	5	6	chr6:66518026-66518072
MFA0367	tttgctcatttttatactgggtca	ccttgaggtaaagaagaattttgaa	Y	P	7	227	238	0.77	5	6	chr6:100747692-100747732
MFA0368	tttcttgtcagacacaacctctgt	ttcacataggctcagattctcaaa	Y	P	2	253	255	0.375	5	6	chr6:62866029-62866137
MFA0369	ttcctgtgatctgggatagaaaat	cagtggcaagatagatgtgaaaac	Y	P	10	197	256	0.865	5	6	chr6:119430154-119430207
MFA0370	aagacttgggagtaagtgaaagga	ggcagattatggaaattctcagtc	Y	P	5	256	284	0.745	5	6	chr6:119463390-119463441
MFA0371	gaaaatttacctccttgctccata	aactcacctcctgtggtaatttct	Y	P	10	203	220	0.865	5	6	chr6:119477638-119477707
MFA0372	actttggggatacattacagtggt	ttattggcactctttgtcttttca	Y	P	12	498	533	0.89	5	6	chr6:119490816-119490870
MFA0373	ctgacctgaatcatcagccttt	tgtgacttttcagacaccatgaat	Y	P	10	231	248	0.855	15	7	chr7:35708602-35708642
MFA0374	gatgcttattgtaaagcatttgga	ttccattcttcgttttcctatttc	Y	P	11	266	301	0.89	15	7	chr7:35730421-35730465
MFA0375	cttggggtggagatgaaaga	gtatgtgtgcgtggtgtgtatgta	Y	P	4	127	133	0.595	15	7	chr7:58154676-58154844
MFA0376	acacacagacacaaaaacacatacc	gacctggacaaacccctaaaag	Y	P	2	349	355	0.455	15	7	chr7:58155690-58155840
MFA0377	gcagttgtttttcaagtctgttgt	tggagttcagtgtgactcagagat	Y	P	3	183	192	0.46	15	7	chr7:48257622-48257678
MFA0378	tctgatttgtgatctgtctcttcc	acatacactgctgacctcacattt	Y	P	16	469	516	0.93	15	7	chr7:25555577-25555617
MFA0379	catctgtcttcgatagtctgctgt	gtgttaatttcccaattttcacaa	Y	P	9	168	208	0.79	8	8	chr8:14219296-14219338
MFA0380	ccttttcaaaggactcatagctga	gctcagtaaggctgttaaaaatca	Y	P	16	376	428	0.925	8	8	chr8:14238055-14238097
MFA0381	ataaaacaaaacctccaatcctca	ctagcaattccattacctctcctc	Y	P	6	181	195	0.55	8	8	chr8:119353085-119353130
MFA0382	ctgagatcgcactaccacactc	ttcttaagagacaaggtttcacca	N						10	9	chr9:103379187-103379233
MFA0383	actagagctagcccttgaaagatg	caaagacatacagcctctcacc	Y	P	6	207	220	0.665	10	9	chr9:103399886-103399968
MFA0384	gtaatgcttctcacaggtcatctc	caagatgtgtgatataagcccaat	Y	P	3	364	417	0.185	10	9	chr9:94287359-94287586
MFA0385	ccctttgctctactattcagcatt	tttctcatagtaacagcggatttg	Y	P	4	219	225	0.675	10	9	chr9:11246146-11246199
MFA0386	ttgtactctgaaagtttgcctttg	agacttgcacccattcatgatac	Y	P	5	230	238	0.675	10	9	chr9:10546757-10546832
MFA0387	gggggtaaagttctacaggttcat	tgaaatcagttctcaaagttgacc	N						10	9	chr9:10557284-10557327
MFA0388	ggctagccctgaaactatacaaga	ctattgacttctgggtcctttgat	N						10	9	chr9:10577021-10577079
MFA0389	cttgggacagatttccagatattc	acccaatgcagtcatagtggtagt	Y	M		317			X	X	chrX:99469459-99469504
MFA0390	tttacatcacagcaaatatccaca	tgagactgtatcacgagcatgagt	Y	P	2	200	202	0.255	X	X	chrX:2883691-2883740
MFA0391	caaagagtcatctccagcaaagta	caatccttagtgcacttttcacac	Y	P	5	195	205	0.57	X	X	chrX:2899198-2899266
MFA0392	agcaaatggttaaatgtgtgatct	cttctcccagaactgtcattcttt	Y	P	2	255	257	0.255	X	X	chrX:2903071-2903112
MFA0393	cctctcctattccatcaacaagac	gcacagacaccttaaatcattttc	Y	P	13	349	366	0.895	X	X	chrX:41919181-41919224
MFA0394	gaaaggacagacaatgcatgatac	ttaagaaattatgtatgccccaca	Y	P	6	200	231	0.79	X	X	chrX:41950556-41950611
MFA0395	gccctcaaagaggttatattctga	actctttcctgagcaaacaaaaag	Y	P	3	197	201	0.485	X	X	chrX:41968595-41968642
MFA0396	tggtctatgctcttatttggaggt	gtgctgtgtgtgtcttctcctatt	Y	P	11	334	383	0.87	X	X	chrX:41968981-41969118
MFA0397	gcgtatacatgtgggtgtctttta	tcaaaagcattttaatgacaggaa	Y	P	4	232	257	0.615	X	X	chrX:7594375-7594480
MFA0398	ctctgcctttgaagtgttcatcta	gaatacaaacaattaggcgagcat	Y	P	11	264	289	0.89	X	X	chrX:7599101-7599141
MFA0399	gcactccagcctcgtaacag	agtaattcattgggtggctgtaat	N						X	X	chrX:7625598-7625641
MFA0400	agcactttgggagactgaggt	caaagtttttggatttcaggtgta	Y	M		149			X	X	chrX:7633037-7633114
MFA0401	tgactgtaagaaagacaggcctta	ccctaaagacttgtgaatggagat	Y	P	12	185	233	0.89	X	X	chrX:7641941-7641987
MFA0402	gatgagtgtagcatcaggtgaaac	catgagaatcgctggaacct	Y	P	3	253	262	0.545	X	X	chrX:7665124-7665230
MFA0403	gctggtgtgcctaaccttct	gtttgttgagggccatgagt	Y	P	3	260	264	0.265	1	1	chr1:218554548-218554596
MFA0404	gattcaaacccctccctttc	tttctcccttctgaggttca	Y	P	8	225	247	0.825	1	1	chr1:218562813-218562859
MFA0405	cttcagcctagccaacaagg	agcttcaaagcaagcctcaa	Y	P	10	362	386	0.865	1	1	chr1:218597118-218597184:AC
MFA0406	ccattgcactgtggatcctat	ttcatctgccactgaaccat	Y	P	6	290	297	0.74	1	1	chr1:218602443-218602494
MFA0407	gtggcagggaagcctacata	catgaatgaaaggctgcttg	Y	P	10	174	209	0.82	1	1	chr1:218636832-218636903
MFA0408	gggattcttggtctccctga	gtgaacccactggaaggaag	Y	P	9	178	216	0.835	1	1	chr1:177710857-177710898
MFA0409	gcacaggttgcagttagacg	aaccagctttttgtctctttga	Y	P	5	173	182	0.48	1	1	chr1:116591849-116591897
MFA0410	ggaccaccttggtattcttgg	cagtgctgtgctggtttcat	Y	P	13	276	318	0.915	1	1	chr1:116621104-116621177
MFA0411	tgtaggacacctggttggtg	cttgttcaccccattgcttt	Y	P	2	238	242	0.4898	1	1	chr1:150841094-150841137
MFA0412	gatggccaccatctctttgt	tcaatccgcaatgtatctgg	Y	P	10	202	241	0.795	1	1	chr1:77629005-77629046
MFA0413	catcagggtgcagcaaatta	ctggccactgggaaaactaa	Y	P	5	186	198	0.75	1	1	chr1:147458037-147458087
MFA0414	tttaagatggggtcttcatgc	tttttgaaaggctctctggac	Y	P	3	213	221	0.515	1	1	chr1:76663207-76663255
MFA0415	gcacttgatctcaaaatgtttcc	gcaattgtgtctttcagatcctt	Y	P	10	206	221	0.875	1	1	chr1:76668361-76668414
MFA0416	catgtgctcaggatgtcaaga	cctgtctctctctccaaaaatga	Y	P	9	312	352	0.88281	1	1	chr1:37391555-37391608
MFA0417	ttaagtagggtggagaaaatgagc	gaaattactagccatgcctgatg	Y	P	11	191	217	0.865	1	1	chr1:206367605-206367679
MFA0418	ataggctgctgtgatttctttagc	acttgtcactggctattcttaggg	Y	P	10	193	212	0.79	1	1	chr1:206393768-206393808
MFA0419	atctgtcctcctccttcacaatag	atgtaaccaacatttggagcataa	Y	P	5	189	198	0.54	1	1	chr1:60314718-60314773
MFA0420	tccaaatctaccctttatttcctg	caggtgtgtacgagcttcctgt	Y	P	6	240	260	0.73	1	1	chr1:85867764-85867811
MFA0421	cctacacaacctgaatgaacacat	atctcaaaggctgagatagagtgc	Y	P	8	196	211	0.805	1	1	chr1:85868158-85868211
MFA0422	atctatttccccagttcatgtgtt	aagttaatgattctggtgggattc	Y	P	10	279	292	0.885	1	1	chr1:85879994-85880037
MFA0423	aaaactgcactcgcatgtttac	tacataatttttcatccctcattgc	Y	P	4	397	401	0.535	20	10	chr10:46747734-46747781
MFA0424	ttgttaccacaggaaaattctgg	ctactcggatcccagctactcg	Y	P	11	217	253	0.855	20	10	chr10:54544694-54544742
MFA0425	tttgaatgtggtccaactttctt	ttaacttctagatcggggtgtcc	Y	P	4	208	211	0.345	20	10	chr10:30664750-30664798
MFA0426	tggtaccaatagttccctacagc	caatttctgcagttgatgaaaca	Y	P	12	194	223	0.89	20	10	chr10:20474990-20475038
MFA0427	agacaattttggcataaccttttc	ccacttggaaagttcctacttcat	Y	P	7	185	204	0.75	12	11	chr11:74558735-74558779
MFA0428	ctgcttaaaaggaatgctactggt	gctatttgggagagagaaagacag	Y	P	9	207	231	0.83	12	11	chr11:74589846-74589886
MFA0429	tgaagtatgcttttgatgttctttg	gtatgacgacacttgttcctcctt	Y	P	4	290	296	0.41	12	11	chr11:74631859-74631962
MFA0430	caatataaaattccagccttgctt	ttcatattggatcctcctgaaaag	Y	P	8	170	203	0.78	12	11	chr11:41473525-41473569
MFA0431	gaagaaatggcgtagacagtaggt	cccagctgtaaataaaggtcaaat	Y	P	11	205	247	0.88	12	11	chr11:41536540-41536591
MFA0432	gtaatgatttgtggcaggctttat	ttctggcaagacatcctagaagac	Y	P	8	194	210	0.77	12	11	chr11:102752182-102752224
MFA0433	tgaccatcataaagaccaagacat	ccttttcagttcaaaacaaagtca	Y	P	4	204	212	0.525	12	11	chr11:19116836-19116878
MFA0434	caagagtagtcccacaaggctatt	acacagtgactcctcaatctgaaa	Y	P	9	304	346	0.835	12	11	chr11:19119460-19119544
MFA0435	gaagtttttgtgagaagactgcaa	ctaagtcccagagcttaactggag	Y	P	9	181	196	0.815	12	11	chr11:19192837-19192893
MFA0436	cttctgctggctagaaattttgtt	tttgtaatccaaatcctccttcat	Y	P	9	251	297	0.62	12	11	chr11:67961523-67961566
MFA0437	aagtgaaaagctttcagtcagttg	tgcattcagatctatatggttggt	Y	P	7	393	417	0.79	12	11	chr11:67982907-67983064
MFA0438	aagcccaagtcgttagaaactaaa	ctacagattttggatttgcacct	Y	P	8	199	236	0.765	12	11	chr11:18944336-18944386
MFA0439	gcctctagtggcaaagaataacaa	cacatctaagaccttggattctcc	Y	P	2	217	219	0.095	2	12	chr12:69022167-69022209
MFA0440	ttgatgatttctgtttcttcttcg	aaaaacaccatgacatgaaacact	Y	P	10	400	437	0.85	2	12	chr12:94344895-94344937
MFA0441	actctttctctggccacataactt	gaacagcagtggattgtgtatctt	Y	P	10	233	265	0.85	2	12	chr12:94367613-94367695
MFA0442	ctaatggaaaattccccctaaaat	ctcccactcagaaattttcacct	Y	P	14	282	447	0.9	2	12	chr12:94377119-94377330
MFA0443	gggtgaatgggtagtaattctcag	ggtctgcacaacaaagaggtc	Y	P	9	182	201	0.85	2	12	chr12:82852427-82852475
MFA0444	tcaggacacagacctgagaatc	tagcttgattaactgggatgttga	Y	M		207	207		2	12	chr12:82857008-82857077
MFA0445	agggctttctgatggtcaatataa	ggtaaggtctgccacagtgag	Y	P	12	280	315	0.895	2	12	chr12:82884502-82884544
MFA0446	ctgttacctggggataattctgag	gcttacctacagagatctcccatt	Y	P	7	204	210	0.815	2	12	chr12:82896939-82897000
MFA0447	ggcattgcagtatatgtgaaaaga	tacaggtgtcacatgaaacagaag	N						2	12	chr12:25423107-25423158
MFA0448	gattttgacccttctgaaataacg	ttacttggaatcgtctttgttgaa	Y	P	9	509	533	0.83	2	12	chr12:74643341-74643389
MFA0449	catttgccttgtctgaaatagaaa	aaaacaaaacaaaatggacctttg	Y	P	8	178	195	0.815	2	12	chr12:74668631-74668683
MFA0450	aggagatcaagaaacgattcacat	acactgtttctgtggttttggtta	Y	P	11	194	223	0.88	2	12	chr12:25964880-25964921
MFA0451	agtttatttctcttcatccggaaa	atttctccaaatcaaagctgtctt	Y	P	11	242	253	0.89	2	12	chr12:25992725-25992774
MFA0452	atgctcatgacattaaccaatcac	tgggaaattctcatttacactacg	N						2	12	chr12:26008069-26008298
MFA0453	gcagctcttctcagaataaggaac	tggttctctaattggtggtcagta	Y	P	10	175	194	0.865	2	12	chr12:51232414-51232458
MFA0454	gtgaatgttcttggaaagtttgaa	tgtgtaagaactgaagaggaggaa	Y	P	14	231	257	0.9	2	12	chr12:67722489-67722529
MFA0455	aatgcactttcctctgtact	cttttggctggtttactgttgttc	Y	P	6	600	627	0.80556	2	13	chr13:19897723-19897763
MFA0456	tttaagccaaagctagtcaggaat	tgggaaagactgatgttgtatttg	Y	P	9	258	313	0.85	2	13	chr13:127591478-127591555
MFA0457	acacacactttacctccttcttcc	caaatggaacaaaaacacattctc	Y	P	12	216	244	0.89	2	13	chr13:62852827-62852886
MFA0458	gtttccatgacctgttttctgata	tttctaggtggtaaacatgacagg	N						2	13	chr13:62853886-62853966
MFA0459	caagcatcccctaatatgtctttt	aggtgagccccaagtaaactcta	Y	P	5	204	220	0.57	2	13	chr13:62862065-62862105
MFA0460	agactctgccactgcattcc	atagaagctgcataccagacagtg	Y	P	4	508	511	0.625	2	13	chr13:65061937-65062014
MFA0461	ctccctgtgtaattaaggatttgc	gttcagtcactgggtacatgaaag	Y	P	10	170	199	0.875	2	13	chr13:65082641-65082704
MFA0462	ctcaggcaccctgaattttatagt	gagtcccatgttcttgctgattat	Y	P	11	184	219	0.875	2	13	chr13:307494-307558
MFA0463	gagtcaagtgcattctccaagac	atccctgctctagttgactccttt	Y	P	10	206	233	0.87	2	13	chr13:126674228-126674279
MFA0464	gacatgagctgggttctgtctc	ctccaaagcacgaataagtcacta	N						2	13	chr13:126738683-126738725
MFA0465	ggggaaatagcagaaacataatga	taagaatgcagtgagagaatttgg	N						2	13	chr13:130682188-130682343
MFA0466	atgtgaagtggacagttgttttgt	gttgtgagtcctctcagccttaac	Y	P	11	262	277	0.845	2	13	chr13:130743624-130743670
MFA0467	actttcaagattgctctggaactc	cttagactctgggcattttagcat	N						2	13	chr13:78966458-78966505
MFA0468	cgcagtgactcatgcctatg	tcatcttgttttaactttcgcact	Y	P	9	380	398	0.845	2	13	chr13:79078923-79078972
MFA0469	tgaggttgtgtcagaagttaatgc	ggggtcctactgtttctttgtgta	Y	P	11	169	196	0.865	2	13	chr13:49913544-49913593
MFA0470	gctttcatctcattgattaattcc	cactttggttcaacggagtactat	Y	P	8	359	381	0.845	11	14	chr14:96933084-96933133
MFA0471	actttgagaggccaaagtcagag	aaagagacccatgaaaagacaaat	N						11	14	chr14:96936930-96936979
MFA0472	ctgtagtcccaactactggagaggt	cttagcagcaaagagtccagtttt	Y	M		63	63		11	14	chr14:96979080-96979233
MFA0473	aaagttgaaggagtttttgagctg	tcacctctgtcttcaagatttctg	Y	P	12	189	228	0.88	11	14	chr14:116657236-116657279
MFA0474	tcctaacacagacaaaatcatgtg	tctcatccatatcaagccaaacta	Y	P	12	192	239	0.88	11	14	chr14:109256490-109256540
MFA0475	agagcaagactccatctcaaaaa	aaacatgcttggtggtgtagact	Y	P	7	270	283	0.77	11	14	chr14:39402874-39402915
MFA0476	gccaagatttagcaaaaatcctac	acataaggtttattttgggtgtgc	Y	P	9	204	222	0.825	11	14	chr14:39416354-39416405
MFA0477	gggtgacagagcagagactacatctca	tcctgcaagagtcaactctgttac	N						11	14	chr14:39429950-39430051
MFA0478	ctgacacttgctagaacgtcattt	cctgcttgataggatcattgttatt	Y	P	15	525	620	0.92	11	14	chr14:39438167-39438258
MFA0479	ttcaggttcaaaagaaagacactt	gattaatgggaagcaaaatgaaac	Y	P	12	202	224	0.895	11	14	chr14:45394363-45394414
MFA0480	aatgggagcattaggaatcttgta	ccaagtgtgatatacttgcagtca	Y	P	4	169	172	0.345	11	14	chr14:131118457-131118506
MFA0481	ccctaatggttgtatgtgaactgt	tgtgagccgatttctataacttctc	Y	P	7	378	417	0.76	11	14	chr14:131137696-131137788
MFA0482	ggggttaggttcaggtaagtctct	aagcataaaaagaatgtgatgtgc	Y	P	12	216	248	0.905	9	15	chr15:49819069-49819136
MFA0483	atgctggaaacagtgtgatatagg	ttagaaccacttacggaaaactcc	Y	P	11	157	195	0.89	9	15	chr15:55727751-55727794
MFA0484	gtgcttcccataatctctcagcta	tcaaacaccaacaagtcatagacc	Y	P	10	208	228	0.875	9	15	chr15:17059397-17059441
MFA0485	tgcaatttaagatttgtgaggtgt	cctggatcttaagctttactctgc	Y	P	12	178	236	0.895	9	15	chr15:17065944-17066012
MFA0486	acagagtgagacttcatctccagaa	tgcagtgaactcattttctttctt	Y	P	13	227	289	0.905	9	15	chr15:17086088-17086131
MFA0487	tgtctcaaaattatcaaaccaaaaa	tggtctgtaatgatttttacaagaggt	N						9	15	chr15:24436118-24436161
MFA0488	aaagaacacagagcaacacaggt	gtggaagtgtgactgtcagagaat	Y	P	13	170	238	0.905	9	15	chr15:21769505-21769551
MFA0489	caccttgatgtgactaaagaggatt	taacatcagggaaatatgtgatgc	Y	P	4	201	231	0.41	9	15	chr15:57255703-57255750
MFA0490	gtcatacatctgtgggaacatcat	ctgatttactgtgtctgcagaagg	Y	P	3	351	355	0.445	17	16	chr16:15187063-15187213
MFA0491	ccttttccccttagtttttcaagt	ttaaaaacaacccacaaatctgaa	Y	P	6	292	361	0.65	17	16	chr16:15229443-15229723
MFA0492	gtgctcaagcattttgagctagta	tctccatagatctcttgctgactg	Y	P	5	189	214	0.63	17	16	chr16:23285563-23285609
MFA0493	ctagttacttgggacgtggagag	ttggaagggtacatccaaactatt	Y	P	3	229	233	0.645	17	16	chr16:33311459-33311521
MFA0494	cgacagagtgatacctgtctcaaa	ccaatgctggttcttaaaaataga	N						17	16	chr16:33321916-33321996
MFA0495	aaatcccctttagagccaggt	catcagcagcagtgatttcag	N						17	16	chr16:33335342-33335660
MFA0496	ctctcgggttcaggctattct	ctgcccaaagagaagacaaaa	Y	P	17	327	373	0.935	13	17	chr17:23911637-23911689
MFA0497	cctggcctcagaatttcataa	ttgaaacaaaaccccttcaca	Y	P	13	332	385	0.905	13	17	chr17:88993992-88994062
MFA0498	accatgtgctgattctcccta	tgggtcatacatagcagtgaaca	Y	P	13	169	330	0.89	13	17	chr17:89017779-89017863
MFA0499	ttcgtcttcatcttgccactt	aaaatccccatggatgtcagt	Y	P	10	175	204	0.845	13	17	chr17:89031134-89031177
MFA0500	ccttattcacacacaggcaaa	cctgctctcccaaaactactg	Y	P	6	208	223	0.71605	13	17	chr17:67071414-67071465
MFA0501	ggatttgtggacaaggagtca	gacatctgcctgcaaaatcat	Y	P	5	240	268	0.54	13	17	chr17:67089678-67089725
MFA0502	acgcatacttctggcaacact	cacaggtacacgcatcagattt	Y	P	11	197	236	0.86	13	17	chr17:67092907-67092992
MFA0503	catgggaaaggagcaatgtaa	aggggaaaaagtcccattacc	Y	P	11	234	257	0.875	13	17	chr17:85673815-85673861
MFA0504	ggcaccacataggaagacaga	aatctattgccctttgccttg	Y	P	9	232	300	0.865	13	17	chr17:85675023-85675116
MFA0505	tgcactgcttatacaacccatc	aggcatgaagcctgtaagaaa	Y	P	3	245	249	0.545	13	17	chr17:71154262-71154330
MFA0506	gagatttctaggccccatcac	gtctggttgacttccccctta	Y	P	9	188	226	0.785	13	17	chr17:12301277-12301329
MFA0507	tgaatgttgtaatgcctgggta	cacctgaggatctgctttctg	Y	P	11	196	219	0.885	13	17	chr17:12312684-12312730
MFA0508	ttaagggaaatgggagacctg	tattatggcagccagagcaaa	Y	P	13	217	243	0.905	13	17	chr17:12315685-12315763
MFA0509	aacaaaggctgggagatgact	tcaaaaatgccaaccctgtag	Y	P	11	159	184	0.88	13	17	chr17:12329385-12329437
MFA0510	tgaaatgacccaggaaaaaga	tcaggccaacatttcagattc	Y	P	12	195	220	0.875	13	17	chr17:56311938-56311978
MFA0511	taagtggaccaagcattcagg	ttgacactgttgagatgggttc	Y	P	12	246	272	0.895	13	17	chr17:56330513-56330578
MFA0512	gaagacaaaaatcccaaacca	tccctttttacctgagcttcc	Y	P	15	160	224	0.925	13	17	chr17:59138429-59138469
MFA0513	ataacgggttgatgagtgcaa	ataattgatgggcatttatcttga	N						13	17	chr17:59199355-59199395
MFA0514	tagaaagaggttgtgatggacaga	gtagagacctggtgggatgtgat	Y	P	8	374	397	0.835	18	18	chr18:26174893-26174977
MFA0515	ttttcacaagagtgggaagtatca	agtaagaagcaggaggatttcaga	Y	P	12	199	236	0.895	18	18	chr18:26197056-26197098
MFA0516	cctcttattcagtgacaggcagta	tcattcattctaacaataactgtgctc	Y	P	6	520	583	0.7	18	18	chr18:26212174-26212272
MFA0517	acatcttagaacccctgatttgag	atgagggattccgtattgaagtag	Y	P	13	223	257	0.885	18	18	chr18:26214663-26214723
MFA0518	ccttgtcatctctcattcagtgtc	cactgtgaacttctaagcaatctg	Y	P	9	193	220	0.75	18	18	chr18:31753630-31753670
MFA0519	aacaggagaagtaagtgggagcta	gtgaggtcatcttatttcaaccaa	Y	P	8	194	212	0.84	18	18	chr18:64888963-64889004
MFA0520	taatgcctaagagaaatggaaggt	ttgggttttgtttctcctttctac	Y	P	5	193	205	0.75	18	18	chr18:14800089-14800156
MFA0521	caaacctttcataatccactgatg	agctttactgcaatataggggaga	Y	P	10	175	231	0.87	18	18	chr18:21064841-21064893
MFA0522	acagagagaaggtttaggctgaat	tgagaaaataagcccaggaaaata	Y	P	11	192	212	0.87	18	18	chr18:20286432-20286475
MFA0523	ttcactgaagtacagattgggaaa	ttactggtaaggaaattggacaca	Y	P	11	162	194	0.85	18	18	chr18:9361457-9361497
MFA0524	aaaggtgagagaagaggagagtcc	cacataacagagaatgtgggagtt	Y	P	13	178	222	0.91	18	18	chr18:9364404-9364459
MFA0525	aattgaaatcaccacctggtaaac	caaagaaaactcctttgtgcttct	Y	P	11	222	255	0.88	18	18	chr18:9415069-9415110
MFA0526	accgagcattaatccatctaaaag	actgccctactgtacacaccaac	Y	P	5	190	211	0.675	19	19	chr19:38144851-38144898
MFA0527	caacattgctctttctatgtctgg	gtaggttggtgcggtcattatac	Y	P	9	364	390	0.85	19	19	chr19:38155631-38155672
MFA0528	tgaagatgtgattgacaagctagg	aagcatctccttcctccttgtag	Y	P	3	198	211	0.335	19	19	chr19:38174409-38174461
MFA0529	agagaaatgggtcagtccaaag	gccagcagtaaaacttggaacata	Y	P	4	225	231	0.27	3	2	chr2:26751580-26751651
MFA0530	ttttattgtttttcccctgctaag	ttcctgtaacatgatgaaaatgtg	Y	M		198			3	2	chr2:26818299-26818347
MFA0531	agaaaatgtttgaaagcaattcag	tgtttcattaatcccttaaatcagc	Y	P	12	198	237	0.88	3	2	chr2:61802701-61802753
MFA0532	tttaaaaattggaggaactgaagg	aggctgaggcaggagaattg	Y	P	3	252	260	0.515	3	2	chr2:61878711-61878767
MFA0533	gccatagacagacaagtggagat	caagagctttgcgtaattcatagt	Y	P	7	196	216	0.8	3	2	chr2:153102297-153102337
MFA0534	agaatcactaagtatggcctccac	ggagggtatcactctgagaaaaca	Y	P	8	305	320	0.85	3	2	chr2:153161757-153161797
MFA0535	tccctttaactgtgatttgtctga	taacactttacctctcggctcttc	Y	P	3	203	211	0.395	3	2	chr2:24192814-24192922
MFA0536	acattaaaacttaacccccactca	atgcctatggtccagctacttg	Y	P	4	264	278	0.475	3	2	chr2:21789688-21789731
MFA0537	gggtatcatgttattcgtatgcac	ctcatttcagaatggctaagttga	Y	P	11	226	345	0.885	3	2	chr2:54988586-54988710
MFA0538	ttatataagtggaaaagacatccctatg	cattgtcctcatgactttatgcttt	Y	M		190			3	2	chr2:55016556-55016596
MFA0539	cctgtttcttcagacagacttgttacta	atgcctgttgtcccagtacttt	Y	P	14	367	412	0.9	3	2	chr2:55062359-55062419
MFA0540	aaaaatgttagctctcttgcagtg	cacctcaatcacaacttaggtttc	Y	P	6	381	396	0.695	3	2	chr2:28831473-28831521
MFA0541	tggttgtttctggaagtatgacac	agatgcagtgggcttatatttgtt	Y	P	11	259	292	0.87	3	2	chr2:28834356-28834406
MFA0542	atctccaagaaaaattgtcaatcc	gcctgtgattacttatgttcctga	Y	P	11	217	247	0.84	3	2	chr2:20960948-20960989
MFA0543	ttttcaatagtttcattgcttcca	ttctcctgataatggatcagttttt	Y	P	9	359	417	0.845	3	2	chr2:61526800-61526891
MFA0544	gtgcctgttgtctcagcttct	tgccaaatagacaacttaggtgtaa	Y	P	16	244	323	0.925	3	2	chr2:61561893-61561933
MFA0545	cccagtagtggaactcacttcata	agtcaactgctcagcctcttttat	Y	P	6	192	202	0.68	3	2	chr2:61563153-61563202
MFA0546	aatgagcacatatccctaacatcc	ttctctgtcagtttatttctgtcctc	Y	P	10	198	219	0.875	3	2	chr2:61568653-61568724
MFA0547	ttatgctatcaatttccccttcat	tagacagaagtttggctttcaatg	Y	M		94			3	2	chr2:133851760-133851805
MFA0548	agccattaccctcagtaacttcac	agatcgtggctctacattccag	Y	P	13	199	237	0.88	3	2	chr2:133861997-133862042
MFA0549	ctacttggttgatcttggcttttt	tcaagtagccattaaaattgattga	Y	P	4	311	354	0.465	3	2	chr2:66358703-66358791
MFA0550	tagaaaagaaaggtaaggggcttt	tatggtgcagaaagcaacataatc	Y	P	8	207	224	0.845	3	2	chr2:66382782-66382824
MFA0551	tttccaatccttgtttgcaactat	ttggaatgacctaaagagttcctc	Y	P	8	162	192	0.84	3	2	chr2:93299965-93300024
MFA0552	atgcacactcaaagagagattgac	atttgattatgatggagttgcaga	Y	P	8	532	554	0.775	3	2	chr2:6195358-6195401
MFA0553	aacttacacacttggcaagaattg	aagacttagtgaactgcttctgga	Y	P	11	179	206	0.865	3	2	chr2:6270669-6270727
MFA0554	ggtctgtattttcaaaaactggtg	gttttctgtatgggctcttgaaat	Y	P	8	219	242	0.855	3	2	chr2:153555162-153555207
MFA0555	catatatttttgttgcttgcttgc	taaggtctttacacaccaaaagca	N						16	20	chr20:58792247-58792662
MFA0556	tgtcactaaaataccacacctgct	taattgtgggttttacctttgctt	Y	P	3	210	214	0.265	16	20	chr20:58804393-58804440
MFA0557	ttagttcatcattggaaacaaagc	tgatttttaagaagtttttcctggat	Y	P	9	183	201	0.85	16	20	chr20:58821362-58821408
MFA0558	gctgattaatgttgagggaaagat	cccttttcttttatttccatttca	Y	P	10	178	202	0.84	16	20	chr20:76866704-76866746
MFA0559	caattgatgcaattaaagctaacg	tagggagagcctctatctctacga	Y	P	6	285	293	0.79	16	20	chr20:76891204-76891265
MFA0560	gtcattcacactgtgtctctctgtc	cctgcagtgaaccatgatcg	Y	P	11	384	406	0.885	16	20	chr20:76907572-76907696
MFA0561	cttccatgctcatctgtctttattt	atggtggctcacacctgtaat	Y	P	11	229	380	0.845	16	20	chr20:76918890-76918935
MFA0562	attgtcaacacatttaggagagaaatc	ttcctaggtggtctttgtcttatgtat	Y	P	6	190	203	0.69	16	20	chr20:76942831-76942876
MFA0563	gtttctcaaagtgctgagatgattc	aaaaggttaagcatagagctaccaaat	Y	P	14	600	628	0.905	16	20	chr20:76948663-76948712
MFA0564	atggctgagtagtttccattgttt	ggccataatcaaaaatccaaaaa	Y	P	5	349	353	0.725	21	3	chr3:7132858-7132906
MFA0565	aaagcctctaactggtgaggagta	gcccagcacaaattacatatctct	Y	P	11	204	290	0.825	7	3	chr3:72721187-72721290
MFA0566	ccagttaaaaaggaatttctctca	aaagttcactccattgatttttgc	N						21	3	chr3:25510576-25510620
MFA0567	tggtacctgtgtgatacatggagt	cacaaagctacagatatgagacga	Y	P	6	199	211	0.65	21	3	chr3:25582351-25582392
MFA0568	tgacttgagaagactgtgagaaatg	tgcctaaaacaaagagcataaaca	Y	P	13	332	371	0.895	21	3	chr3:30731026-30731071
MFA0569	ccaacagcacattacaagaaaaa	ttacacaggcaaagaacaagaaag	Y	P	6	235	297	0.765	21	3	chr3:30056886-30057014
MFA0570	aagttacaaagcacatcctgaaaa	cattctcttccacacaaaatccta	Y	P	8	186	226	0.755	21	3	chr3:30087887-30087928
MFA0571	acctgtcttgccaggtatattagg	cttctagtctggcttgtggatttt	Y	P	5	176	182	0.62	7	3	chr3:105559459-105559504
MFA0572	catggggaagatcagagattagag	gtggatggatccctgaggtc	Y	P	13	319	368	0.9	7	3	chr3:118079812-118079861
MFA0573	cggtcatctcagtccctatttcta	caccagagctctcaccagaac	Y	P	9	285	311	0.85	21	3	chr3:27157934-27157982
MFA0574	ccacggagtaatatgacataaagc	agatccctggtctaacctgtcttc	Y	P	8	194	233	0.56	6	4	chr4:149574508-149574555
MFA0575	ttttgtttcttctccaagctttct	agcacaccagttagacagatgaaa	Y	P	8	192	207	0.78	6	4	chr4:56889432-56889478
MFA0576	agaaggaaatgttttgcaggataa	gggctaaaatcttacattgatgct	Y	P	2	379	381	0.5	6	4	chr4:97522808-97522902
MFA0577	gatgggtaaagagtcatcaggtct	ccacacatttttaagagaaagtcaa	Y	P	5	244	277	0.665	6	4	chr4:50131021-50131062
MFA0578	attagacatgcagtctctgttcca	aggcttgtaaggctctaacaggta	Y	P	6	195	207	0.725	6	4	chr4:150739289-150739329
MFA0579	gccagaaaggagttaacagaacat	agatgtattaaagtcctggggttg	Y	P	8	198	222	0.765	6	4	chr4:7054357-7054416
MFA0580	gaaagttgagactcagaaatgtgc	gatttgcaggatcagttctcttct	Y	P	14	249	299	0.89	6	4	chr4:12766700-12766757
MFA0581	tgaggcatttttcatttgtattgt	ctaatgtagatgtcgggttgatgg	Y	P	8	249	262	0.81	6	4	chr4:68608745-68608813
MFA0582	tctgtgacctgcattacatctttc	gagctgggagttatttcaagaatg	Y	P	5	221	228	0.745	6	4	chr4:10530360-10530414
MFA0583	ataccagctactcaggaggttgag	aagcaattctcctgcttcagtct	Y	M		180			6	4	chr4:10623389-10623478
MFA0584	caaccaattgcgataactcactac	ggcaacaagaccaaaactcc	Y	P	7	275	322	0.61	6	4	chr4:10638354-10638488
MFA0585	gggctcacagatagagaataccag	atcagaatttggaaagaggaagtg	Y	P	2	206	208	0.255	6	4	chr4:71063124-71063164
MFA0586	aaaatttgacctgtggtttttcat	tgtagtcacaatcctaagggaaag	Y	P	12	174	210	0.9	6	4	chr4:71073968-71074023
MFA0587	tcactcacatgtattgcacatagg	agaactgcaactaactcaatgctg	Y	P	6	175	187	0.55	6	4	chr4:136904340-136904384
MFA0588	gagtcacttgacaccaagagtttg	gcaccatccagaagatgttgtat	Y	P	10	267	292	0.855	6	4	chr4:47267340-47267395
MFA0589	gtggacattggaaccacattagta	gctgtaaagtctgctcttcaacaa	Y	P	7	209	240	0.79	4	5	chr5:31657047-31657120
MFA0590	tcaggatagataaaatgcagaggtc	taaaaaggaaaagtccaagtgagg	Y	P	10	216	245	0.85	4	5	chr5:172667587-172667642
MFA0591	gctattgtagtttgtaaagggcaga	cagagacacacagctttcaaactt	Y	P	9	212	230	0.815	4	5	chr5:172685332-172685376
MFA0592	ccaattagtctcttcctcaggtgt	actttccgacttggctatgataaa	Y	P	9	200	220	0.835	4	5	chr5:172692720-172692760
MFA0593	cgttagagaaaacaaggaccaact	cttacaaacttatgcccggtaaac	Y	P	4	293	297	0.7	4	5	chr5:172694714-172694763
MFA0594	attcttaaagtctagggtggcaat	cagaggaatggggtattattactga	Y	P	10	215	246	0.865	4	5	chr5:134605082-134605133
MFA0595	ggaggaagaagaatggatgagata	tgtgggtttttctaagtgtgtgtc	Y	P	2	253	257	0.32	4	5	chr5:156470522-156470574
MFA0596	acaggccaaatgaaaaggtattta	caccaaaacactatagggcatctt	Y	P	6	197	203	0.685	4	5	chr5:156493777-156493836
MFA0597	ccgtccacccttgatattttagta	tatgatctggaaggaatgttgaga	N						4	5	chr5:63698054-63698096
MFA0598	aaatgggtatctcactttgtccag	aatggcatatagcttttcaaactt	Y	P	6	304	331	0.49	4	5	chr5:63715477-63715546
MFA0599	acatagaaatgggatggtcaaagt	gggaaaaatcagtgtggtacataa	Y	P	10	214	249	0.845	4	5	chr5:46913688-46913731
MFA0600	aaaggagtgaagcacatccagtat	gcttcagtgcagtgacatgat	Y	P	13	371	410	0.895	4	5	chr5:46915743-46915790
MFA0601	gaagattctccagcataaataggg	acagacctctggtatgtgaactga	Y	P	5	181	203	0.695	4	5	chr5:46932742-46932783
MFA0602	accaatctgcgagttttgtaattt	tgtcataaacaatgcataagcaag	Y	P	7	219	235	0.81	4	5	chr5:23375865-23375913
MFA0603	agcacaggcctaagaaattaacat	taaaatctgtcccccaaacctat	Y	P	9	200	237	0.83	4	5	chr5:56217243-56217316
MFA0604	ggcatgacttgcttaagaataataaa	ccagaaactaaactttgccagaat	Y	P	12	280	305	0.875	4	5	chr5:56246710-56246755
MFA0605	ccatcaatcaatgagtggataaag	aattcattcctttttatggctgag	Y	M		84			4	5	chr5:56253051-56253129
MFA0606	agctttcataagcagaagggagta	aaaagacgcgaagctgaaaat	Y	M		157			4	5	chr5:56259319-56259421
MFA0607	tgaggtgttttcatttgtgctatt	tacacctgtcatcccagctactct	Y	M		193			4	5	chr5:33995641-33995690
MFA0608	gcttttgttagttttggatatttgg	tcaaattagaaaattccctccaac	N						4	5	chr5:34077946-34078393
MFA0609	gggaagtgtttgaactgttatctg	gactcccctgaaaccataaactc	N						5	6	chr6:105637412-105637560
MFA0610	ataaaccttccttgtgaattgtgg	gtatacacctgtggctccacctac	Y	P	11	240	260	0.875	5	6	chr6:150440903-150440960
MFA0611	ctggaaccatagcctcagtagaat	taggtagaatgtcctgactgacca	Y	P	9	196	216	0.835	5	6	chr6:148976590-148976631
MFA0612	ttgttgggcatataaacatcaaag	ctttggaacaaggaagattgtttt	Y	P	9	194	221	0.865	5	6	chr6:2641290-2641330
MFA0613	tctctacaattttctgggaccaac	tcacatgtctgcatttgattctta	Y	P	9	180	203	0.835	5	6	chr6:66518026-66518072
MFA0614	ggtgtatgtaagagtttcccacct	gtgactagcctggaaaacatgg	Y	M		133	133		5	6	chr6:168715662-168715719
MFA0615	cacaatagcaccattctcttccta	cattaaaaatgtagtcttgcgcttt	Y	P	12	198	228	0.86	5	6	chr6:65567922-65567965
MFA0616	tatgatcagcatacgccctaagta	gatataggtaaaatgggcaaatgg	Y	M		397	397		5	6	chr6:94285487-94285530
MFA0617	aagggagagtgtccaaaagaagat	gctgacattctaaggacatttctg	Y	P	10	155	180	0.835	14	7	chr7:162178849-162178901
MFA0618	ggatcaatatgtcagggagaaatg	gagtcatcctggcctttagaaata	Y	P	14	295	337	0.905	14	7	chr7:162186254-162186303
MFA0619	ccccacactttaaatcacctcta	caaactcttttgagaccagccta	Y	P	9	211	234	0.855	14	7	chr7:98311788-98311831
MFA0620	caggaccattcatatccaaatctc	gtgattcatgctaaactgcacact	Y	P	11	225	241	0.875	14	7	chr7:148666053-148666094
MFA0621	tggatttctaatagccttgactga	tccgctgatctcaatatatgtttc	Y	P	13	196	227	0.905	14	7	chr7:148676845-148676896
MFA0622	tagttgtaattggaaagcaccatc	tcactttcctgaactaggaaaacc	Y	P	12	233	264	0.89	14	7	chr7:148687977-148688018
MFA0623	gacaaagttatccacacaagatgc	tcttttattccccaggtttaatca	Y	P	10	193	220	0.85	14	7	chr7:148695188-148695239
MFA0624	aatctaaactgataggccttggtg	gaggtcaagaccatactgcctaa	Y	P	10	390	436	0.84	14	7	chr7:146836373-146836449
MFA0625	ggggtcagattgtctctatgttct	gtgatttttgcatgtgtatgtgtg	Y	P	9	341	363	0.815	14	7	chr7:146881067-146881120
MFA0626	cagtaagctgagaatgcgtgact	aagggatatggagaacagaatgag	Y	P	7	243	281	0.69	15	7	chr7:1753104-1753146
MFA0627	ctcctatccagatcatatgaggaa	ttttcaccatttaaaattcccagt	N						15	7	chr7:73384753-73384800
MFA0628	gagatggttttgatacattggttg	ccaaagaaaagttctgagaagagg	Y	P	9	207	234	0.835	15	7	chr7:26872297-26872342
MFA0629	ccaacaatttcactccattctaaa	ggttttctttgcaatcacaacata	Y	P	15	522	572	0.92	15	7	chr7:26896260-26896305
MFA0630	taattttgatgacgtttctcatct	aatgggcatgacagtaataagaca	N						14	7	chr7:111184674-111184846
MFA0631	gctatgtctataaagggtgctggt	cctatctattgtgggcattctcag	Y	P	5	206	216	0.62	15	7	chr7:46760746-46760786
MFA0632	gagcagttaggttattttcccaag	agactgaagctgcactgctct	N						15	7	chr7:42996017-42996066
MFA0633	caggactgttgtagatcccaaaat	ggaggttgtattcaatccagagat	Y	P	13	176	223	0.86	8	8	chr8:116158570-116158648
MFA0634	aaaactgactgaactgggttttg	cactccagactaggcaacaagag	N						8	8	chr8:116234348-116234396
MFA0635	ataaccaacatgtttgatcttacg	caggaactataggagaaggctgtc	Y	P	4	225	229	0.475	8	8	chr8:69788946-69788989
MFA0636	aagctagcagaatgtgtccttgta	aatggctcaattctatggcttaaa	Y	P	9	189	224	0.85	8	8	chr8:69799748-69799790
MFA0637	agtttttgagttgtatgcaagcag	aaactaaatttcagcaacagaaca	Y	P	4	221	248	0.41	8	8	chr8:135382695-135382758
MFA0638	tccttatttatgatgtgcttggtg	ttgcattgctaaaaattctttctg	Y	P	11	315	340	0.88	8	8	chr8:9081115-9081161
MFA0639	tcacagctcactaatgttccattt	tagagcaagacctgtgaaagaaag	Y	P	10	226	274	0.855	8	8	chr8:9103742-9103833
MFA0640	tgaaaatcatgttgaaatctttgg	tgctgtatcaaatgacaaaatgtg	Y	P	7	374	384	0.675	8	8	chr8:118013935-118014065
MFA0641	aggagagatggcacataacttttc	taatctattcgatcatgccatttg	Y	P	8	231	251	0.84	8	8	chr8:118059967-118060025
MFA0642	cagataggtctcttgtgggacttt	tagggcagaaccaatagtacacag	Y	P	8	489	500	0.79	8	8	chr8:14809765-14809988
MFA0643	agtggcacttttagggtaatgaag	tcacaatacaggcattcttaaaca	Y	P	3	298	302	0.185	8	8	chr8:107378189-107378230
MFA0644	agatcagtgctgtattctcattgc	ctcacttgagcctggaagga	Y	P	11	365	388	0.87	10	9	chr9:8475265-8475501
MFA0645	ctgccatacagattatgggtgtta	gctcgagttctcgatatataatggt	Y	P	9	361	378	0.85	10	9	chr9:80196051-80196094
MFA0646	tgctatgaggagactatcctttca	agtgatgctctaaagaaagcaagg	Y	P	13	227	251	0.9	10	9	chr9:80196979-80197029
MFA0647	gtttttatccttaaccccatttcc	tgtttataggagcacaatccaaaa	Y	P	4	386	392	0.67	10	9	chr9:84740299-84740342
MFA0648	tgtccaagatgaatacatgactcc	gcttcttcagatgttgagatttcc	Y	P	6	236	257	0.69	10	9	chr9:44723213-44723333
MFA0649	gtatccttcaaccacactttcctt	attatgcagggaaaagaaacagaa	Y	P	8	184	196	0.805	10	9	chr9:44773469-44773509
MFA0650	catgaagcagaggtttgtttattt	aaatcgaaatcatcctgggtaac	Y	P	3	302	309	0.535	10	9	chr9:38832382-38832423
MFA0651	ataaaactggcagaaagactcctg	cataatcacacataaccccacaac	Y	P	14	203	234	0.91	10	9	chr9:38858747-38858824
MFA0652	agaggtcctgtctgtcttagtgct	aaacctggtcaattacacaattcc	Y	M		207			10	9	chr9:75886907-75886995
MFA0653	attggtgagaggaactatggatct	acaggatcgtctggtctagtgatt	Y	P	12	226	271	0.89	10	9	chr9:25174165-25174210
MFA0654	ctgcaggtctctattattgggttc	tggcgtcatttgttaaagttactg	Y	P	11	178	197	0.88	10	9	chr9:1909461-1909503
MFA0655	gggttaattgaggttgtttctgag	gctaggtgactaagcaaagaaagg	Y	P	3	143	149	0.265	10	9	chr9:1942627-1942681
MFA0656	aaaaagattgatcgtattgtgtcc	atcacctgaggttagaagttcgag	Y	P	11	287	318	0.875	10	9	chr9:70911488-70911538
MFA0657	gttgtcaaagaaactgaacactcg	tcacacgttatctgcttacattca	Y	P	3	206	213	0.335	10	9	chr9:86546934-86546995
MFA0658	tgctacttcttgttgtcactggat	gaaacatactcacagcagaacagc	Y	P	3	213	217	0.335	10	9	chr9:117976936-117976999
MFA0659	cccctcttttgcttatcattttta	tcacagaagcctatttccacataa	Y	P	8	256	284	0.785	10	9	chr9:33554097-33554147
MFA0660	taaggatgttagaccatgattgga	tttctagctcacagcacatctagc	Y	P	8	293	318	0.8	10	9	chr9:46314717-46314761
MFA0661	atgtcctccttctggctgag	gcatgggccttattaggtttattt	N						10	9	chr9:34553754-34553796
MFA0662	ctgaccaaatttttctgtgattga	caacaatgatgacaacagcaataa	Y	P	9	176	205	0.84	X	X	chrX:10907788-10907838
MFA0663	ctggttgacaaaatgagactgtg	aacatgacattgacaaggagtacg	Y	P	9	200	217	0.815	X	X	chrX:10968059-10968101
MFA0664	gcagatggactattgtgatcatgt	agggatagagcaaataggataggc	Y	P	10	288	321	0.88	X	X	chrX:125804824-125804868
MFA0665	aaaccaaaggactcttgttctgtt	ctttcctaggcactgactttccta	Y	P	11	186	203	0.895	X	X	chrX:125821884-125821926
MFA0666	tttccatattaatgaatgacccaat	tcatttgtcttctaaaccaggtca	Y	P	2	214	216	0.455	X	X	chrX:115921476-115921564
MFA0667	tttagagatgaacgtgacaactgc	tgagagggaaacttggaaaactta	Y	P	8	258	277	0.77	X	X	chrX:81561508-81561555
MFA0668	gtttcgtcacttaaaatgggtctc	aatacaaccgctatggaaaacagt	Y	P	9	361	379	0.835	X	X	chrX:81562470-81562511
MFA0669	ttgtagaacacgaaacctttttca	tcgctaatgatctgaatcaaaaga	Y	M		204			X	X	chrX:92466400-92466459
MFA0670	gcttaacacaaaacgttgaatttg	aagtgggtcttgaatagagtggac	Y	P	5	210	218	0.645	X	X	chrX:92497539-92497580
MFA0671	agactgaaggcttccctgtttt	aattccccaaaatataccaattca	Y	P	11	330	373	0.88	X	X	chrX:92528316-92528364
