# Supplementary material for: Development of an integrative database with 499 novel microsatellite markers for Macaca fascicularis
Source: BMC Genet. 2009 Jun 5;10:24. doi: 10.1186/1471-2156-10-24 (PMC2702342; doi:10.1186/1471-2156-10-24)
Supplement: Additional file 2 — Allele data of 453 polymorphic markers. We checked the mode of inheritance of 453 microsatellite markers in four families (13 males and 14 females) from Malaysian cynomolgus macaques. Of these, 412 markers showed no contradictions concerning Mendelian inheritance. [file 1471-2156-10-24-S2.xls]

## Sheet: Sheet1
Lineage	ID	Father ID	Mother ID	MFA0005	MFA0005	MFA0008	MFA0008	MFA0011	MFA0011	MFA0015	MFA0015	MFA0017	MFA0017	MFA0019	MFA0019	MFA0020	MFA0020	MFA0021	MFA0021	MFA0022	MFA0022	MFA0023	MFA0023	MFA0024	MFA0024	MFA0030	MFA0030	MFA0032	MFA0032	MFA0034	MFA0034	MFA0036	MFA0036	MFA0038	MFA0038	MFA0043	MFA0043	MFA0044	MFA0044	MFA0047	MFA0047	MFA0048	MFA0048	MFA0050	MFA0050	MFA0053	MFA0053	MFA0056	MFA0056
1	1	2	3	162.69	162.69	151.73	152.73	377.29	382.99	232	235	130.84	136.76	366	370	256.47	262.26	89.25	89.25	310.79	327.79	176.94	184.21	196.07	198	201.98	201.98	139.2	145.78	0	216.34	95.24	96	130.08	139.83	0	0	291.49	292	212.8	214.7	214.32	226.51	0	0	187.74	211.34	123.28	126
1	2	21	106	162.8	162.8	151.97	152.9	382.86	397.78	231.53	236	127.02	130.87	365.55	365.55	256	256.51	89.3	89.3	310.93	313.02	177.09	198	196.27	198.14	201.98	201.98	139	143	0	218.4	96	96	125.73	130.22	0	0	274.78	291.58	207.13	212.85	224.69	226.53	0	0	178.77	188.01	123.38	125.56
1	3	0	0	162.72	164.65	151.78	152.72	363.98	377.31	235.33	235.33	136.71	150.57	359.6	369.54	262.27	273.01	89.28	89.28	325.65	327.74	184.38	199.39	196.08	196.08	202	204.2	144	146	209.06	216.43	95.35	95.35	132.03	139.74	0	0	0	0	212.71	214.66	214.38	217.21	0	0	201.22	211.43	123.34	123.34
1	4	0	0	162.98	162.98	152.16	153.09	362.22	369.59	235.65	248.84	129.04	145.48	338.78	353.42	268.12	269.07	89.83	89.83	321.25	323.37	193.64	201.65	196.43	198.3	204.11	204.11	149.29	150	206.44	214.7	95.65	95.65	125.84	132.71	0	0	270.76	270.76	207.28	212.98	218.21	224.68	122.97	0	181.03	190.16	125.72	125.72
1	5	2	4	162.92	162.92	152.06	152.99	369.52	398	236	236	127.08	129.05	353.31	365.54	255.88	268	89	89.79	312.76	321.31	198.13	194	196.35	198.26	202	204	139	150.38	0	218	95.63	95.63	126.04	130.36	0	0	270.63	274.52	207.2	212.97	224.61	226.57	122.95	0	188	190.05	123	125.72
1	21	0	0	162.88	162.88	152.05	153.06	367.84	382.88	235.5	235.5	127.2	138.91	349.48	365.64	255.75	276.98	89	90.74	304	313	186.02	198.16	196.32	196.32	202.1	202.1	143	143	0	0	95.63	95.63	130.43	135.88	0	0	270.57	292	197.68	212.93	217.29	226.54	0	0	178.92	197.81	125.67	125.67
1	42	21	106	162.86	162.86	152.03	153.04	367.86	367.86	231.54	236	131.03	138.91	349.48	365.57	256	256.54	89.12	89.12	0	0	186.98	198.09	196.26	196.26	0	0	142.87	150.28	214.54	218.98	95.66	95.66	114.81	130	0	0	271	268.64	207.11	212.89	0	0	0	0	187.97	197.72	125.7	125.7
1	106	0	0	0	0	0	0	0	0	0	0	0	0	0	0	0	0	0	0	0	0	0	0	0	0	0	0	0	0	0	0	0	0	0	0	0	0	0	0	0	0	0	0	0	0	0	0	0	0
2	6	105	14	162.99	162.99	152.16	153.18	348.85	384.75	231.68	231.68	127.05	137.02	353.51	369.58	262.41	267	89.96	89.96	0	0	185.26	187.02	196.47	200.26	202	222	146	150.47	0	0	97	95.74	124.13	139.11	0	0	268.68	291.45	209.12	212.98	215.46	216	0	0	184.69	184.69	125.67	125.67
2	14	81	100	162.89	162.89	152.05	153.06	380.88	384.76	231.66	235.65	127.08	127.08	353	353.51	238.53	267.3	89.9	89.9	313	323	186.95	192.61	196.39	200.17	222.24	222.24	145	146.14	0	223.23	96	97.54	124.24	131.14	0	0	291.45	291.45	209.08	212.96	214.47	216	0	0	185	205.74	125.74	125.74
2	26	0	0	163.04	163.04	152.14	153.15	364.16	375.36	231.71	231.71	135.06	137.03	343.3	357.54	243.21	260.48	90	90	0	0	179.99	194.27	196.35	200.17	202	222	0	0	0	0	95.73	95.73	130.92	137.3	0	0	0	0	0	0	214	223.78	0	0	196.01	196.01	123.61	125.86
2	27	26	14	162.87	162.87	152.12	153.04	364.02	381.01	231.54	235.5	127.14	134.95	343.27	353.58	239	243.19	90.15	90.15	313	323	193	194.4	196.32	200.08	202	222	144	146	0	220.47	95.65	95.65	124.32	131.1	0	0	291.48	291.48	212.9	222.37	214.33	216.35	0	0	185	195.88	123.66	125.65
2	28	26	14	162.96	162.96	152.05	152.05	375.36	380.98	231.6	231.6	127.23	134.95	343.26	353.42	239	243.26	90.06	90.06	323	323	186.91	194.48	196.31	196.31	222.06	222.06	0	0	0	0	96	97.64	124.27	137.38	0	0	0	0	212.92	222.4	214.44	214.44	0	0	195.79	205.65	125.66	125.66
2	36	38	14	162.95	162.95	152.05	152.97	381.06	384.98	231.54	235.5	127.12	139	353.57	355.56	238.52	267	89.46	90	0	0	182.85	192.5	196.33	200.08	204	222	145.1	150.47	0	0	95.65	95.65	130.05	131	0	0	270.66	0	212.88	214.81	214.42	214.42	0	0	0	0	0	0
2	38	0	0	162.86	162.86	152.03	152.03	377.26	385	231.54	231.54	138.91	150.66	355.64	365.43	267.05	267.05	89.45	89.45	0	0	182.72	198.34	196.33	196.33	204.17	204.17	145.1	150.47	0	0	95.65	95.65	127.91	129.87	0	0	268.69	270.6	199.56	214.83	214	225.62	0	0	180.77	199.65	123.52	125.6
2	81	0	0	151.35	162.95	152.05	152.05	0	0	0	0	127.09	134.84	353.49	355.49	238.56	267.3	89.94	89.94	0	0	182.8	186.94	196.32	196.32	0	0	145.1	145.1	0	0	0	0	130.36	131.29	0	0	0	0	0	0	0	0	0	0	0	0	0	0
2	100	0	0	0	0	0	0	0	0	0	0	0	0	0	0	0	0	0	0	0	0	0	0	0	0	0	0	0	0	0	0	0	0	0	0	0	0	0	0	0	0	0	0	0	0	0	0	0	0
2	105	0	0	0	0	0	0	0	0	0	0	0	0	0	0	0	0	0	0	0	0	0	0	0	0	0	0	0	0	0	0	0	0	0	0	0	0	0	0	0	0	0	0	0	0	0	0	0	0
3	29	86	80	162.87	162.87	151.95	152.88	384.76	384.76	235.54	246.84	127.2	145.46	351.5	355.51	257.75	273.18	90.12	90.12	302	328	178.17	186.96	196.32	196.32	0	0	143.99	146.1	0	0	96	97.54	124.27	132.29	0	0	291.54	291.54	211.17	214.86	218.24	221.76	0	0	188.11	196.4	125.71	125.71
3	30	79	29	151.45	162.97	151.95	152.97	366.01	384.65	235.52	246.81	127.07	145.42	356	375.57	0	0	89.73	89.73	0	0	178.14	196.23	0	0	0	0	142.81	143.94	0	0	95.65	95.65	124.27	132.38	0	0	268.64	292	211.1	222.45	0	0	124.85	0	192.19	196.32	125.75	127.85
3	45	79	29	162.86	162.86	151.94	151.94	366.09	384.8	236	239.08	127.15	145.39	347.32	355.54	257.66	257.66	89.73	89.73	0	0	0	0	196.25	196.25	202	222	144	150.19	0	0	97.55	97.55	132.3	150.37	0	0	0	0	211.05	211.05	0	0	124.85	0	0	0	0	0
3	79	0	0	151.35	162.95	152.03	152.03	0	0	0	0	127.1	127.1	0	0	0	0	89.93	89.93	0	0	190.2	196.24	196.25	196.25	202	222	0	0	0	0	0	0	0	0	0	0	0	0	0	0	0	0	0	0	0	0	0	0
3	80	88	87	151.35	162.95	151.95	151.95	0	0	0	0	127.13	127.13	0	0	0	0	90.11	90.11	0	0	0	0	196.33	196.33	0	0	143	144	0	0	96.24	96.24	123.24	124.26	0	0	0	0	0	0	0	0	0	0	0	0	0	0
3	86	0	0	0	0	0	0	0	0	0	0	0	0	0	0	0	0	0	0	0	0	0	0	0	0	0	0	0	0	0	0	0	0	0	0	0	0	0	0	0	0	0	0	0	0	0	0	0	0
3	87	0	0	0	0	0	0	0	0	0	0	0	0	0	0	0	0	0	0	0	0	0	0	0	0	0	0	0	0	0	0	0	0	0	0	0	0	0	0	0	0	0	0	0	0	0	0	0	0
3	88	0	0	0	0	0	0	0	0	0	0	0	0	0	0	0	0	0	0	0	0	0	0	0	0	0	0	0	0	0	0	0	0	0	0	0	0	0	0	0	0	0	0	0	0	0	0	0	0
4	19	0	0	162.88	162.88	152.13	153.04	384.7	385.72	235.59	235.59	127.1	129.05	345.36	361.28	255.78	269.21	89.84	89.84	300	317	180.98	187	196.3	202.04	202	222	143.94	143.94	214.58	214.58	95.65	95.65	132.29	141.09	0	0	291.45	291.45	207.21	220.49	212.62	216	124.81	0	184.43	202.17	123.57	123.57
4	49	19	75	162.91	162.91	152.14	153.07	371.62	386	235.55	235.55	127.18	137	345.39	355.56	255.79	270.08	89.84	89.84	317	325	178.06	186.93	196.34	201.98	202	222	143.98	146.14	214.55	214.55	95.62	95.62	140.06	141.21	0	0	0	0	207.19	208.08	216.44	218.3	0	0	187.94	202.19	123.63	125.64
4	50	19	75	151	162.92	152.16	153	0	0	236	235.49	127.09	137	0	0	255.76	270.03	89.84	89.84	317	325	186.93	186.93	196.27	201.98	0	0	0	0	0	0	0	0	131.3	132	0	0	0	0	0	0	0	0	0	0	0	0	0	0
4	51	62	75	151	162.91	152.07	152.07	0	0	0	0	127.06	136.9	0	0	260.43	270	89.84	89.84	0	0	178.22	202	196.35	196.35	0	0	142.85	142.85	0	0	0	0	123.41	123.41	0	0	0	0	0	0	0	0	0	0	0	0	0	0
4	62	0	0	162.89	162.89	152.14	153.16	0	0	235.51	235.51	137.01	139	0	0	260.4	260.4	0	0	0	0	190.4	202.18	196.31	196.31	0	0	0	0	0	0	91.66	91.66	0	0	0	0	0	0	0	0	0	0	0	0	0	0	0	0
4	75	91	82	151	162.87	152.04	152.04	0	0	0	0	0	0	0	0	270.02	270.02	90.3	90.3	0	0	0	0	196.32	198.29	0	0	0	0	0	0	0	0	0	0	0	0	0	0	0	0	0	0	0	0	0	0	0	0
4	82	0	0	151.17	168.04	152.14	152.14	0	0	0	0	127.18	137.03	0	0	0	0	90.1	90.1	0	0	0	0	196.36	198.31	0	0	0	0	0	0	0	0	0	0	0	0	0	0	0	0	0	0	0	0	0	0	0	0
4	91	0	0	0	0	0	0	0	0	0	0	0	0	0	0	0	0	0	0	0	0	0	0	0	0	0	0	0	0	0	0	0	0	0	0	0	0	0	0	0	0	0	0	0	0	0	0	0	0
Lineage	ID	Father ID	Mother ID	MFA0259	MFA0259	MFA0261	MFA0261	MFA0262	MFA0262	MFA0263	MFA0263	MFA0264	MFA0264	MFA0265	MFA0265	MFA0266	MFA0266	MFA0268	MFA0268	MFA0269	MFA0269	MFA0271	MFA0271	MFA0272	MFA0272	MFA0273	MFA0273	MFA0274	MFA0274	MFA0275	MFA0275	MFA0276	MFA0276	MFA0277	MFA0277	MFA0279	MFA0279	MFA0280	MFA0280	MFA0281	MFA0281	MFA0283	MFA0283	MFA0284	MFA0284	MFA0285	MFA0285	MFA0286	MFA0286
1	1	2	3	229.61	229.61	202.75	204.6	0	0	232.66	240.42	228.75	238.27	364	367.29	190.89	198.54	183.72	183.72	196.32	208.42	204.01	208.1	198.8	202.83	272.11	274.09	212.84	212.84	174.63	177.5	254.88	263.54	0	0	194.64	198.48	164.69	190.26	202.62	207.21	283.81	285.65	206.75	210	186.33	193.84	224	224
1	2	21	106	229.61	229.61	204.78	206.82	0	0	232.77	238.67	228.79	247.98	364	367.12	191.07	223.75	183.73	195.21	192.4	196.37	193.78	204.14	198.87	200.95	272.31	274.3	212.84	212.84	0	0	254.72	267.76	0	0	192.81	194.68	184.42	190.34	202.62	202.62	283.97	285.74	187	210.41	192	193.8	224	229.44
1	3	0	0	229.61	229.61	202.69	208.41	0	0	238.44	240.39	228.87	238.49	363.52	363.52	194.73	198.51	183.65	197.23	208.45	208.45	183.34	208.04	198.68	202.71	271.94	273.94	196.35	212.7	175.38	200.45	263.56	263.56	0	0	190.84	198.46	164.66	178.44	202.62	207.31	283.82	283.82	206.81	218.89	186.41	193.88	224	224
1	4	0	0	0	0	199.31	206.81	0	0	238.84	254.62	232.77	238.46	0	0	185	187.4	195.37	197.34	206.68	208.62	194.02	200.26	199.13	203.12	264.01	274.34	212.98	215.07	179.9	198.6	265.55	271.39	0	0	195.04	211.86	176.64	184.37	202.78	208.41	284.02	284.02	209.03	221.39	185	186.66	0	0
1	5	2	4	0	0	199.28	206.97	0	0	238.7	254.62	232.8	248.06	367.33	367.33	185.49	191.17	183.93	197.38	196.45	208.51	200.17	204.27	199.11	203.17	272.2	274.23	212.83	214.95	177.77	198.56	255	271.35	159.91	172.02	195.11	211.95	184.42	184.42	202.81	208.43	283.91	285.56	210	221.4	184.64	192.25	221.53	224
1	21	0	0	0	0	204.89	206.94	0	0	232.89	238.74	228.93	240.39	363.59	367.4	183.43	191.11	183.83	210.79	192.35	196.4	204.24	204.24	198.94	198.94	270.11	272.29	196.54	212.81	0	0	254.68	270.45	160.91	171.95	193.19	196.96	164.78	184.39	202.7	202.7	283.72	287.47	186.72	219.1	190.38	192.32	223.58	227.86
1	42	21	106	226.14	229.21	206.92	206.92	0	0	232.81	236.7	228.88	236.52	363.65	363.65	171.87	183.4	197.26	210.7	192.31	206.67	193.92	204.3	199.03	201.13	269.98	269.98	196.55	212.85	0	0	0	0	0	0	193.18	193.18	182.48	184.39	197.98	202.69	283.77	285.62	186.66	210.75	190.26	194.21	218.74	224
1	106	0	0	0	0	0	0	0	0	0	0	0	0	0	0	0	0	0	0	0	0	0	0	0	0	0	0	0	0	0	0	0	0	0	0	0	0	0	0	0	0	0	0	0	0	0	0	0	0
2	6	105	14	0	0	208.75	208.75	0	0	238.76	238.76	228.96	236.61	363.67	378.63	181.73	225.58	197.31	197.31	196.48	206.73	194.02	194.02	199.12	199.12	268.1	268.1	212.9	212.9	184.23	186.29	245.83	273.2	0	0	193.24	196.98	164.89	172.74	198.16	207.66	283.91	283.91	200.51	209.01	176.99	186.59	226.37	232.87
2	14	81	100	222.1	229.35	206.75	208.62	0	0	224.98	238.74	229.03	250	361.77	363.55	181.6	183	197.31	197.31	206.65	206.65	194.04	194.04	199.03	199.03	262	268.04	210.88	212.9	0	0	245.86	245.86	0	0	195.06	196.95	172.67	174.65	196.12	198.06	283.68	283.68	200.6	223.48	177.08	194.27	0	0
2	26	0	0	0	0	199.2	201.15	0	0	0	0	246.18	250.03	363.71	363.71	172.17	186.48	195.46	197	0	0	194.04	194.04	201.13	203.21	272.17	274.16	212.93	212.93	0	0	243.94	243.94	174.32	174.32	193.1	195.05	178.67	190.4	190.55	196.16	283.84	283.84	220.79	219.18	188.49	188.5	221.32	227.11
2	27	26	14	229.2	229.2	201.07	208.61	0	0	238.66	238.66	229	250.02	363.61	363.61	181.57	186.33	197.32	197.32	196.39	206.61	193.99	193.99	199.03	203.13	267.95	274.04	212.88	212.88	0	0	243.93	245.86	0	0	193.17	196.95	174.66	190.26	196.06	196.06	283.78	283.78	200.6	219.18	188.49	194.21	220.58	227.11
2	28	26	14	0	0	199.19	206.76	0	0	238.74	238.74	228.93	246.02	361.75	363.61	183.47	186.38	197.4	197.4	192.37	206.62	193.9	193.9	199.03	203.14	268.05	274.15	212.89	212.89	0	0	243.85	245.86	0	0	193.16	197.03	172.68	190.35	196.12	197.97	283.72	283.72	200.51	219.21	176.95	188.34	220.46	226.98
2	36	38	14	0	0	199.19	206.84	0	0	238.59	238.59	228.9	228.9	0	0	181.54	189.18	197.33	197.33	192.29	206.6	193.99	196.17	198.94	221.47	261.92	270.09	208.74	210.75	0	0	245.96	247.9	0	0	195	195	168.72	174.63	196.13	202.69	283.78	283.78	219.15	223.41	182.7	194.2	219.26	225.96
2	38	0	0	0	0	199.2	201.06	0	0	238.73	240.58	228.97	228.97	363.67	365.52	189.21	189.21	195.35	197.42	192.33	208.44	181.56	196.07	198.94	221.47	268.05	270.04	208.73	208.73	177.08	177.08	248.07	248.07	189.63	189.63	195	196.97	168.72	178.56	202.78	202.78	283.71	283.71	209.14	219.13	182.71	194.2	219.44	225.65
2	81	0	0	0	0	204.96	208.68	0	0	224.95	238.72	0	0	0	0	0	0	195.51	197.33	206.6	208.46	193.99	204.3	199.03	199.03	268.02	270.1	212.85	212.85	0	0	0	0	0	0	193.09	195.06	172.67	174.72	0	0	283.79	283.79	221.42	223.47	176.92	186.51	0	0
2	100	0	0	0	0	0	0	0	0	0	0	0	0	0	0	0	0	0	0	0	0	0	0	0	0	0	0	0	0	0	0	0	0	0	0	0	0	0	0	0	0	0	0	0	0	0	0	0	0
2	105	0	0	0	0	0	0	0	0	0	0	0	0	0	0	0	0	0	0	0	0	0	0	0	0	0	0	0	0	0	0	0	0	0	0	0	0	0	0	0	0	0	0	0	0	0	0	0	0
3	29	86	80	228.19	230.22	204.98	204.98	0	0	238.7	252.51	248.07	248.07	363.6	363.6	175.77	193.16	197.42	197.42	194.43	210.52	181.57	193.97	199.03	199.03	261.89	268.07	210.8	214.92	0	0	265.46	265.46	163.11	174.96	191.22	200.71	178.54	178.54	190.47	202.79	283.75	283.75	217	219.12	180.82	182.74	220.22	226.55
3	30	79	29	0	0	204.98	212.44	0	0	238.68	238.68	236.56	248.01	363.6	363.6	181.57	193.14	195.52	197.42	194.43	206.71	181.57	200.17	198.94	205.06	268.07	270.16	210.86	214.89	184.15	184.15	265.34	265.34	174.96	174.96	191.17	196.94	172.68	178.5	202.79	202.79	283.78	283.78	217	219	180.82	184.65	220.43	226.28
3	45	79	29	0	0	193.36	204.87	0	0	238.62	252.5	236.56	248.06	363.63	363.63	181.54	193.2	195.52	197.35	194.35	206.67	193.99	200.17	198.95	205.05	261.9	270.06	210.78	210.78	183.95	183.95	265.36	265.36	0	0	191.25	195.1	172.68	178.56	202.69	202.69	283.77	283.77	217.18	219.23	182.8	192.35	220.43	226.28
3	79	0	0	0	0	193.43	212.49	0	0	238.65	238.65	0	0	0	0	0	0	195.51	195.51	196.4	206.7	200.17	200.17	205.13	205.13	270.1	274.18	210.84	212.85	0	0	0	0	0	0	195.06	196.95	172.57	172.57	0	0	283.8	283.8	209.18	219.23	184.69	192.28	219.89	226.19
3	80	88	87	0	0	0	0	0	0	238.62	238.62	0	0	0	0	183.59	193.22	197	199.23	194.47	208.44	193.92	193.92	198.95	198.95	261.95	264.04	210.82	212.91	0	0	0	0	0	0	0	0	0	0	0	0	283.82	283.82	219.25	221.39	180.84	190.76	220.29	226.59
3	86	0	0	0	0	0	0	0	0	0	0	0	0	0	0	0	0	0	0	0	0	0	0	0	0	0	0	0	0	0	0	0	0	0	0	0	0	0	0	0	0	0	0	0	0	0	0	0	0
3	87	0	0	0	0	0	0	0	0	0	0	0	0	0	0	0	0	0	0	0	0	0	0	0	0	0	0	0	0	0	0	0	0	0	0	0	0	0	0	0	0	0	0	0	0	0	0	0	0
3	88	0	0	0	0	0	0	0	0	0	0	0	0	0	0	0	0	0	0	0	0	0	0	0	0	0	0	0	0	0	0	0	0	0	0	0	0	0	0	0	0	0	0	0	0	0	0	0	0
4	19	0	0	229.09	237.31	187.73	201.07	0	0	232.81	234.85	230.88	246.2	363.66	363.66	183.5	196.86	195.5	197.49	192.39	208.5	189.76	193.97	186.53	199.03	266.04	274.23	196.54	212.88	192.3	192.3	267.41	269.17	161.1	161.1	193.1	200.62	178.63	184	190.47	197.97	283.87	283.87	186.72	211.27	190.4	197.98	0	0
4	49	19	75	0	0	187.78	206.96	0	0	225.02	232.87	244.43	246.29	363.63	363.63	181.62	196.84	195.46	197.47	192.35	206.61	193.92	193.92	186.62	199.02	265.92	267.94	196.51	212.89	192.14	212.91	267.46	267.46	161.1	172.11	193.15	200.71	184.43	190.26	197.96	202.72	283.6	283.6	211.22	211.22	174.99	190.32	223.58	225.43
4	50	19	75	0	0	0	0	0	0	0	0	0	0	0	0	0	0	195.46	197.38	206.59	209	189.87	193.97	199.02	199.02	268	274.24	212.82	212.82	0	0	0	0	0	0	0	0	0	0	0	0	283.88	283.88	186.81	224.91	175.03	190.44	225.48	232.21
4	51	62	75	0	0	197.29	201.07	0	0	225.06	232.92	0	0	0	0	0	0	195.44	197.46	196.35	206.7	181.5	193.91	199.02	199.02	267.97	274.14	212.91	212.91	0	0	0	0	0	0	191.21	193.2	172.64	190.32	0	0	283.88	287.41	211.25	225.1	181	194.16	0	0
4	62	0	0	229.59	229.59	0	0	0	0	0	0	0	0	0	0	222.51	222.51	183.99	197.49	196.4	196.4	181.53	193.95	199.02	205.16	272.21	274.13	212.89	212.89	0	0	0	0	0	0	0	0	0	0	0	0	285.63	287.43	219.31	225	190.35	194.25	222.29	228.87
4	75	91	82	0	0	197.32	206.99	0	0	0	0	0	0	0	0	0	0	0	0	206.68	206.68	193.91	193.91	199.03	199.03	267.95	267.95	212.75	212.75	0	0	0	0	0	0	193.11	202.82	0	0	0	0	283.72	283.72	211.14	225	175.05	180.84	0	0
4	82	0	0	227.57	227.57	0	0	0	0	0	0	0	0	0	0	0	0	0	0	192.46	206.65	194.04	194.04	199.05	199.05	261.98	268.02	0	0	0	0	0	0	0	0	0	0	0	0	0	0	283.57	283.57	211.12	220.03	175.04	182.63	220.69	226.86
4	91	0	0	0	0	0	0	0	0	0	0	0	0	0	0	0	0	0	0	0	0	0	0	0	0	0	0	0	0	0	0	0	0	0	0	0	0	0	0	0	0	0	0	0	0	0	0	0	0
Lineage	ID	Father ID	Mother ID	MFA0423	MFA0423	MFA0425	MFA0425	MFA0426	MFA0426	MFA0427	MFA0427	MFA0428	MFA0428	MFA0430	MFA0430	MFA0431	MFA0431	MFA0432	MFA0432	MFA0433	MFA0433	MFA0434	MFA0434	MFA0435	MFA0435	MFA0436	MFA0436	MFA0437	MFA0437	MFA0438	MFA0438	MFA0439	MFA0439	MFA0440	MFA0440	MFA0441	MFA0441	MFA0442	MFA0442	MFA0443	MFA0443	MFA0445	MFA0445	MFA0446	MFA0446	MFA0448	MFA0448	MFA0449	MFA0449
1	1	2	3	397.97	400.86	208.75	214.87	221.11	222.94	194.14	194.14	233.72	233.72	193.96	199.66	224.13	239.49	196.56	196.56	204.25	206.33	333.42	333.42	184.2	196.32	220.64	220.64	381.69	381.69	205.64	205.64	217.11	219.29	423.96	430.06	233.32	259.37	301.15	325.91	184.2	193	279.71	283.93	204.54	210.3	517.33	517.33	189.09	193.23
1	2	21	106	398.94	400.86	208.92	218.77	211.67	221.16	194.25	194.25	227.64	233.99	197.94	199.83	224.2	229.99	196.65	202.41	204.26	208.08	0	0	184.34	196.5	220.69	220.69	0	0	205	206.08	219.27	219.27	428.14	430.08	229.28	233.33	301.16	345.15	180.12	184.25	283.95	296.47	204.64	208.49	0	0	189.08	189.08
1	3	0	0	397.93	397.93	215	218.13	207.74	222.92	194.06	198.31	208.92	233.71	170.34	193.89	217.83	239.44	196.65	196.65	206.22	206.22	333.42	343.66	181.11	196.28	221	255.61	0	0	203.64	205.67	217.18	219.26	413.49	424.02	233.18	259.32	325.95	362.28	180.1	192.55	279.67	294.3	210.34	210.34	0	0	189.17	193.23
1	4	0	0	398.66	398.66	203	219.45	206.17	217.58	192.37	198.48	209.29	217.56	170.78	170.78	205.39	233.97	196.8	204.39	204.4	204.4	344.11	348.18	188.61	190.63	221.84	255.83	0	0	200.26	205.46	219.43	219.43	426.5	426.5	233.52	233.52	341.03	346.98	194.74	194.74	286.16	290.28	206.43	208.37	0	0	189.42	191.47
1	5	2	4	398.63	398.63	202.79	209	205.99	211.72	192.2	194.28	218	234.06	170.58	199.91	205.31	224.15	196.72	204.29	204.4	204.4	332.59	348.06	184	188.58	220.81	255.67	0	0	205.47	205.47	219	219.47	427	430.4	233	233.64	301	346.98	184.29	194.72	284.12	286.23	204.59	208.47	0	0	189.39	189.39
1	21	0	0	398.74	400.62	208.79	214.98	211.67	219.25	194.35	194.35	207.14	234.01	170.57	199.91	224.18	231.96	196.67	204.26	204.36	204.36	0	0	178.39	184.47	220.73	220.73	0	0	205.48	213.74	219.49	219.49	411.5	430.37	233	233	301.07	329.24	184.33	186.47	0	0	204.53	208.37	0	0	178.79	189.34
1	42	21	106	398.75	398.75	208.79	214.84	219.21	221.15	194.23	194.23	207.09	227.65	170.56	197.92	229.96	231.87	202.33	204.15	204.36	204.36	0	0	178.39	192.46	0	0	0	0	213.78	223.04	219.42	219.42	428.46	430	229.38	233.42	301.06	345.06	184.35	194.71	284.12	296.14	0	0	0	0	189.41	191.43
1	106	0	0	0	0	0	0	0	0	0	0	0	0	0	0	0	0	0	0	0	0	0	0	0	0	0	0	0	0	0	0	0	0	0	0	0	0	0	0	0	0	0	0	0	0	0	0	0	0
2	6	105	14	394.87	398.65	206.88	209.98	209.82	213	194.35	202.63	207.3	215.53	170.74	172.7	205.43	235.87	204.33	204.33	0	0	0	0	188.72	192.7	221.94	221.94	0	0	205.79	205.79	219.41	219.41	424.2	426.49	0	0	0	0	0	0	0	0	208.44	210.29	0	0	185.26	193.54
2	14	81	100	395.01	395.01	206.73	209.92	213	217.43	194.35	196.41	207.24	215.42	170.68	170.68	205.44	216.75	200	204.24	204.37	206.55	305.52	359.9	188.54	194.59	221.83	221.83	370.86	370.86	205.99	217.04	219.41	219.41	426.43	426.43	257.49	0	247.04	337.11	180.22	192.72	296.26	296.26	208.49	208.49	501.6	522.55	189.37	193.54
2	26	0	0	398.67	398.67	208.96	208.96	192.88	194.75	196.36	200.59	0	0	170.77	170.77	205.47	249.23	196.8	198.79	0	0	0	0	184.74	202.69	0	0	0	0	214.03	238.85	217.41	219.4	411.64	415.86	233.37	233.37	327.17	360.25	192.59	192.59	279.94	296.2	210.27	210.27	0	0	191.43	193.53
2	27	26	14	395.05	398.74	206.7	208.96	194.6	213.49	194.38	200.59	207.36	215.4	170.65	170.65	205.43	249.17	198.52	204.24	0	0	0	0	184.56	189	0	0	370.85	370.85	205.88	238.85	217.41	219.48	415.79	426.42	233.49	233.49	246.99	360.2	180.15	192.68	279.86	296	208	210.36	0	0	189.37	194
2	28	26	14	395.04	398.74	206.7	208.76	192.8	217.41	196.34	200.51	207.29	207.29	170.64	170.64	205.43	249.19	198.6	200.43	0	0	0	0	184.6	188.51	221.76	255.65	0	0	205.97	238.93	217.31	219.39	415.82	426.41	233.4	233.4	337.12	360.18	192.63	192.63	279.94	296.2	208	210.36	501.56	517.71	189.4	193.53
2	36	38	14	395.07	396.91	209.76	212.93	215	217.33	194.37	194.37	209.15	215.38	170.6	170.6	205.33	228.1	196.67	200.43	204.43	206.43	0	0	186.39	194.53	0	0	370.85	377.94	203.6	216.98	219.42	219.42	422.16	426.37	251.66	257.54	246.91	352.74	180.16	192.63	296	307.15	204.6	208	0	0	189.26	193.46
2	38	0	0	396.91	400.71	202.65	212.89	198.47	215.38	194.33	208.67	209.24	213.34	170.7	170.7	205.4	228.11	196.69	198.61	206.43	206.43	0	0	186.39	188.43	0	0	377.89	379.9	203.59	226.62	219.41	219.41	422.18	430.47	233.41	251.7	340.96	352.82	192.59	194.71	292.45	307.13	204.52	204.52	0	0	187.25	193.46
2	81	0	0	0	0	206.76	206.76	213.58	217.39	194.35	202.62	211.31	215.42	170.62	170.62	205.41	213.09	202.42	204.24	207	208.35	0	0	184.35	189	0	0	0	0	203.77	205.94	219.41	219.41	0	0	243.45	257.43	327.42	337.08	0	0	296.3	296.3	208.42	213.01	0	0	189.32	193.53
2	100	0	0	0	0	0	0	0	0	0	0	0	0	0	0	0	0	0	0	0	0	0	0	0	0	0	0	0	0	0	0	0	0	0	0	0	0	0	0	0	0	0	0	0	0	0	0	0	0
2	105	0	0	0	0	0	0	0	0	0	0	0	0	0	0	0	0	0	0	0	0	0	0	0	0	0	0	0	0	0	0	0	0	0	0	0	0	0	0	0	0	0	0	0	0	0	0	0	0
3	29	86	80	397.81	397.81	207	209.88	209.77	217.42	194.28	210.58	209.19	215.43	170.73	184.65	241.42	245.17	198.52	204.33	0	0	0	0	192.5	194.53	221.66	221.66	0	0	205.21	216.97	217.4	219.48	411.62	426.42	234	234	0	358.4	186.35	188.48	278.08	296.55	208.45	208.45	512.99	512.99	191.47	193.58
3	30	79	29	397.74	397.74	206.87	208.88	208.75	217.33	194.28	210.57	209.19	209.19	170.75	184.7	218.64	245.27	194.74	204.42	0	0	0	0	190.44	193	0	0	0	0	205	205.55	219.49	219.49	402.85	411.6	234	234	291.26	358.26	186.4	190.59	290.33	296.55	206.53	208.45	0	0	183.18	191.45
3	45	79	29	396.92	397.84	207	208.88	207.84	217.28	194.37	210.61	209.14	209.14	170.77	170.77	218.57	241.41	194.67	204.31	204.33	206.41	305.5	310.54	190.43	195	221.61	221.61	0	0	205.6	216.95	219.44	219.44	402.82	411.57	233.54	233.54	291.3	358.28	182.3	186.46	296.57	309.06	0	0	0	0	183.08	191.43
3	79	0	0	0	0	208.74	213.37	208	208.74	194.37	200.59	209.16	217.54	170.73	212.98	213.28	218.6	194.74	213.41	206.35	206.35	0	0	188.55	190.4	0	0	0	0	205.69	208.29	219.49	219.49	0	0	233.78	235.72	291.27	316.88	0	0	290.37	309	0	0	0	0	183.12	183.12
3	80	88	87	395.16	397.91	206.68	210	206.01	217.35	196.33	210.54	207.19	215	170.73	170.73	217	241	204.33	213.5	0	0	0	0	0	0	0	0	0	0	211.74	217.02	217.37	219.44	0	0	0	257.67	305.96	305.96	188	190.64	278.17	296.72	208.09	213.22	0	0	0	0
3	86	0	0	0	0	0	0	0	0	0	0	0	0	0	0	0	0	0	0	0	0	0	0	0	0	0	0	0	0	0	0	0	0	0	0	0	0	0	0	0	0	0	0	0	0	0	0	0	0
3	87	0	0	0	0	0	0	0	0	0	0	0	0	0	0	0	0	0	0	0	0	0	0	0	0	0	0	0	0	0	0	0	0	0	0	0	0	0	0	0	0	0	0	0	0	0	0	0	0
3	88	0	0	0	0	0	0	0	0	0	0	0	0	0	0	0	0	0	0	0	0	0	0	0	0	0	0	0	0	0	0	0	0	0	0	0	0	0	0	0	0	0	0	0	0	0	0	0	0
4	19	0	0	398.74	398.74	207	209.9	194.69	215.48	194.35	206.61	207.22	232	170.67	178.94	237.68	239.6	194.76	206.07	0	0	0	0	188.54	194.55	221.78	221.78	377.75	377.75	203.88	203.88	219.51	221.5	409.54	409.54	233.58	257.82	305.91	352.68	190.5	192.63	290.31	298.18	204.54	210.29	0	0	193.51	195.62
4	49	19	75	398.64	398.64	206.7	209.92	194.68	221.14	194.27	194.27	215.38	231.95	170.56	172.46	239.55	239.55	204.29	206.13	206.52	208.46	343.91	343.91	194.56	198.66	221.78	255.77	0	0	204	206.3	219	220	410	429	229.51	233.53	346.9	352.71	184.34	190.53	290.4	299.74	204.65	210.36	0	0	185.19	193.59
4	50	19	75	398.72	398.72	210	216.7	194.68	221.22	204.63	206.6	207.22	221.64	170.6	178.97	205.3	238	196.63	206.14	0	0	0	0	0	0	0	0	0	0	203.75	206.3	219	219.52	0	0	229.51	257.82	305.97	346.98	184.37	192.7	298.25	299.74	204.57	204.57	0	0	185.19	195.55
4	51	62	75	0	0	216.36	216.36	196.52	223.07	194.28	194.28	215.38	231.87	170.59	172.49	205.4	241	196.72	198.58	206.43	208.46	333.66	344.01	190.5	198.57	255.65	255.65	0	0	205	206.3	219.43	219.43	0	0	261.66	268.97	325.89	329.1	0	184.25	284.18	299.74	204.57	0	0	0	178.82	185.28
4	62	0	0	398.73	398.73	200.69	216	211.63	223	194.32	194.32	221.64	231.97	170.59	172.55	228	241	194.89	198.68	206.47	206.47	333.56	333.56	0	0	255.66	255.66	0	0	205.49	236.29	219.48	219.48	0	0	261.74	261.74	329.26	347.01	186.39	188.54	284.11	288.28	0	0	0	0	178.74	195.59
4	75	91	82	0	0	0	0	196.59	221.16	194.28	204.64	215.38	221.53	170.63	172	205.41	240	196.68	204.23	0	0	0	0	0	0	0	0	0	0	206.22	206.22	219.44	219.44	428.8	428.8	0	0	325.93	346.94	184.34	187	294.48	299.74	204.61	0	0	0	172.69	185.18
4	82	0	0	0	0	0	0	196.7	214.47	190.27	204.7	213.45	221.78	172.49	198.1	0	0	196.68	204.23	0	0	0	0	0	0	0	0	0	0	206.36	226.5	219.42	219.42	0	0	229.53	229.53	347	356.4	186.51	196.66	279.97	294.42	213.18	213.18	0	0	172.64	193.44
4	91	0	0	0	0	0	0	0	0	0	0	0	0	0	0	0	0	0	0	0	0	0	0	0	0	0	0	0	0	0	0	0	0	0	0	0	0	0	0	0	0	0	0	0	0	0	0	0	0
Lineage	ID	Father ID	Mother ID	MFA0571	MFA0571	MFA0572	MFA0572	MFA0573	MFA0573	MFA0574	MFA0574	MFA0575	MFA0575	MFA0576	MFA0576	MFA0577	MFA0577	MFA0578	MFA0578	MFA0579	MFA0579	MFA0580	MFA0580	MFA0581	MFA0581	MFA0582	MFA0582	MFA0584	MFA0584	MFA0585	MFA0585	MFA0586	MFA0586	MFA0587	MFA0587	MFA0588	MFA0588	MFA0589	MFA0589	MFA0590	MFA0590	MFA0591	MFA0591	MFA0592	MFA0592	MFA0593	MFA0593	MFA0594	MFA0594
1	1	2	3	178.15	180.23	362	364.25	304.2	308.48	194.09	198.12	194	203.02	0	0	244.34	244.42	196.63	206.73	211.52	217.52	257.7	282.02	249.36	253.5	222.56	222.56	298.97	298.97	205.72	207.48	176.07	178.22	180.32	180.32	270.74	279.07	209.03	244.05	222.14	236.57	0	0	211.94	213.98	295.19	295.19	0	0
1	2	21	106	178.24	178.24	331.68	364.39	304.46	306.6	0	0	194	199.29	0	0	230.26	244.42	196.63	196.63	201.71	211.53	257.82	270.62	247.54	253.69	222.66	224.65	0	0	205.72	207.48	178.32	211.42	174.22	180.46	274.91	279.09	209.12	211.25	224.12	236.74	0	0	212.13	216.25	293.44	295.35	242.31	242.31
1	3	0	0	178.14	180.26	362.33	362.33	308.46	310.62	196.04	197.93	194	202.95	0	0	240.28	244.46	196.63	206.71	217.51	221.53	277.54	281.94	249.41	249.41	220.52	223	276.12	299.05	205.65	209.35	176.11	201.07	174.16	180.19	270.65	281.04	211.02	243.96	222.11	230.27	219.79	219.79	214.02	214.02	295.23	297.21	235.84	235.84
1	4	0	0	178.24	178.24	346.56	371	308.73	308.73	185.1	196.16	199.56	199.56	0	0	244	244	194.81	203.1	199.83	209.92	241.19	297.56	249.71	249.71	220.8	224.69	0	0	205.84	207.67	180.61	199.39	174.53	182.9	272.96	279.14	207.38	211.6	220.35	234.85	0	0	212.17	218.42	293.21	295.25	232.14	236.19
1	5	2	4	178.22	178.22	331.67	371	304.31	308.62	184.97	184.97	199	199.55	0	0	244	244	196.74	202.97	201.91	209.89	271	297.52	248	249.58	220.8	224.76	0	0	205.75	205.75	178.41	199.19	174.49	182.79	272.75	274.88	207.23	211.42	234.71	236.74	221.33	221.33	212.18	212.18	293.23	295.14	231.96	242.29
1	21	0	0	178.21	178.21	332	336.24	295.94	304.35	194.16	198.03	193.77	193.77	0	0	244	244	194.73	196.84	207.88	211.74	257.51	277.8	249.54	253.67	220.77	222.61	279.62	279.62	207	210	178.37	197.22	174.42	180.67	270.78	279.06	209.22	217.46	228.48	236.66	218.54	221.15	212.21	214.19	295.21	295.21	242.25	242.25
1	42	21	106	178.22	178.22	331.74	364.52	304.32	306.48	0	0	193.64	199.37	0	0	244.45	244.45	196.78	200.86	201.87	207.81	270.37	277.89	247.5	249.55	220.77	224.77	0	0	205.86	209.53	178.43	184.57	174.36	174.36	270.68	274.88	209.28	211.39	224.27	228	0	0	214.24	216.28	293.24	295.19	242.23	242.23
1	106	0	0	0	0	0	0	0	0	0	0	0	0	0	0	0	0	0	0	0	0	0	0	0	0	0	0	0	0	0	0	0	0	0	0	0	0	0	0	0	0	0	0	0	0	0	0	0	0
2	6	105	14	178.4	180.49	330.23	386.68	304.44	304.44	195.99	200	195.72	197.59	0	0	243.58	244.46	198.96	198.96	217.81	223.89	246.87	290.27	255.88	255.88	220.91	222.74	0	0	205.88	207.81	182.79	186.92	175	176.72	281.24	281.24	234.17	244.4	218.37	228.76	0	0	201.9	212.23	295.22	295.22	240.41	244.24
2	14	81	100	178.34	180.36	330.28	370.98	295.94	304.36	196.12	200	195.68	197.57	0	0	223.48	244.46	198.95	200.95	217.72	217.72	290.18	290.18	255.66	255.66	222.69	222.69	0	0	205.88	207.81	186.74	213.81	175	184.66	274.95	281.22	211.35	233.93	218.22	220.23	222	222	212.14	216.27	295.21	295.21	240.41	244.24
2	26	0	0	178.38	178.38	324.38	360	293.96	313	196.18	224.98	193.95	197.6	0	0	241.39	244.63	198.87	196.89	205.79	217.79	0	0	253.36	253.36	220.79	224.6	0	0	205.85	207.78	0	0	174.39	189.1	270.92	289.53	213	215	226.53	228.61	217.92	222.32	212.2	218.34	293.31	295.26	240.41	240.41
2	27	26	14	178.27	180.38	330.3	324	304.34	312.92	200	224.98	197.58	197.58	0	0	241.39	244.38	198.87	198.87	217.68	217.68	257.51	290.26	252.74	256	220.79	222.7	0	0	205.78	205.78	0	0	175	188.95	270.78	274.91	215.49	233.95	220.23	226.5	0	0	216.29	218.35	293.27	295.23	0	0
2	28	26	14	178.21	180.33	360.42	371	293.82	304.35	0	0	193.79	195.77	0	0	0	0	196.76	200.95	205.74	217.71	257.71	290.24	253.36	256	222.65	224.56	275.89	275.89	207.72	207.72	0	0	174.38	184.61	281.15	290	211.34	213.37	220.16	226.5	0	0	216.23	218.29	293.26	295.22	240.27	240.27
2	36	38	14	178.22	178.22	330.32	374.59	304.33	308.56	195.95	200	194	197.59	0	0	0	0	196.78	198.87	211.75	217.62	269.64	290.31	249.69	255.67	220.77	222.68	0	0	205.77	207.61	0	0	174.3	184.96	268.64	274.87	217.41	233.9	218.19	222.36	212.07	222	212.07	216.17	293.22	295.26	244.16	244.16
2	38	0	0	178.22	178.22	330.23	374.56	302.25	308.54	196.05	224.72	193.82	193.82	0	0	245.64	249.76	196.79	206.89	211.75	215.83	243.14	269.65	249.64	249.64	220.76	220.76	324.08	324.08	205.76	207.6	0	0	174.39	184.89	268.63	291.51	215.37	217.4	222.36	228.44	212.07	227.49	205.9	216.22	293.23	293.23	229.85	244.05
2	81	0	0	178.27	178.27	0	0	302.16	304.33	0	0	195.68	195.68	0	0	0	0	0	0	213.72	217.8	236.99	290.28	249.59	256	222.77	224.85	0	0	205.86	207.78	0	0	0	0	281.01	283.29	211.32	233.92	218.37	218.37	0	0	212.08	212.08	295.24	295.24	0	0
2	100	0	0	0	0	0	0	0	0	0	0	0	0	0	0	0	0	0	0	0	0	0	0	0	0	0	0	0	0	0	0	0	0	0	0	0	0	0	0	0	0	0	0	0	0	0	0	0	0
2	105	0	0	0	0	0	0	0	0	0	0	0	0	0	0	0	0	0	0	0	0	0	0	0	0	0	0	0	0	0	0	0	0	0	0	0	0	0	0	0	0	0	0	0	0	0	0	0	0
3	29	86	80	180.37	180.37	330.3	335.01	308.6	310.76	196.13	221.5	193.79	203.2	0	0	244.48	244.48	200.95	203.03	201.88	217.7	270.28	273.9	249.56	249.56	224.73	228.38	0	0	205.71	205.71	182.63	197.22	174.23	190.99	270.79	293.67	211.34	215.42	220.27	234.66	0	0	214.17	216.23	295.14	295.14	229.85	244.01
3	30	79	29	178.34	180.37	335.13	378.58	295.87	310.75	196.03	224.26	195.68	203.2	0	0	224.16	244.48	200.95	203.03	201.8	209.67	270.35	273.88	249.53	255.63	224.67	224.67	292.88	292.88	205.87	207.71	182.62	184.69	174.38	191.01	270.74	293.68	211.35	219.58	220.26	224.45	219.33	219.33	207.91	214.18	293.27	295.23	244.12	258.27
3	45	79	29	178.22	180.33	335	335	304.22	310.75	0	0	193.81	195.69	0	0	224.16	244.48	203.01	203.01	209.6	217.65	273.92	273.92	249.59	255.65	224.59	228.32	0	0	205.79	207.71	182.5	184.67	174.39	191.11	270.78	270.78	215.44	220	224.36	234.6	212.41	212.41	207.94	216.2	293.33	295.27	229.84	229.84
3	79	0	0	178.22	178.22	0	0	295.88	304.24	0	0	0	0	0	0	0	0	0	0	209.65	209.65	273.97	276.16	251.6	255.65	224.69	224.69	0	0	207.69	207.69	0	0	174.36	174.36	0	0	215.47	219.53	224.38	224.38	0	0	207.97	210.11	293.27	295.23	0	0
3	80	88	87	0	0	0	0	0	0	0	0	203.28	203.28	0	0	0	0	196.53	202.84	201.96	217.73	246.84	270.35	249.55	249.55	222.65	224.73	0	0	205.85	205.85	0	0	0	0	283.38	293.79	211.38	211.38	0	0	0	0	195.14	216.27	295.25	295.25	229.95	229.95
3	86	0	0	0	0	0	0	0	0	0	0	0	0	0	0	0	0	0	0	0	0	0	0	0	0	0	0	0	0	0	0	0	0	0	0	0	0	0	0	0	0	0	0	0	0	0	0	0	0
3	87	0	0	0	0	0	0	0	0	0	0	0	0	0	0	0	0	0	0	0	0	0	0	0	0	0	0	0	0	0	0	0	0	0	0	0	0	0	0	0	0	0	0	0	0	0	0	0	0
3	88	0	0	0	0	0	0	0	0	0	0	0	0	0	0	0	0	0	0	0	0	0	0	0	0	0	0	0	0	0	0	0	0	0	0	0	0	0	0	0	0	0	0	0	0	0	0	0	0
4	19	0	0	178.27	178.27	329.96	329.96	297.88	312.87	196.04	196.04	189.99	199.55	0	0	244.64	244.64	198.87	200.95	205.82	211.73	257.5	280	249.59	255.34	224.6	230.26	0	0	205.79	207.71	188.79	193.01	174.38	178.55	274.83	276.86	211.34	244.24	218.17	224.36	0	0	199.65	216.26	293.25	295.22	240.26	258.15
4	49	19	75	178.26	178.26	329.96	329.96	302.11	312.89	0	0	189.96	205.19	0	0	244.56	244.56	198.86	198.86	197.9	205.8	257.58	281.75	251.56	255.37	220.83	224.61	0	0	207.68	207.68	193.13	211.66	174.49	174.49	274.86	291.33	211.33	244.27	218.24	220.17	212.03	212.03	216.24	218.33	295.15	295.15	240.26	240.26
4	50	19	75	0	0	0	0	0	0	0	0	0	0	0	0	0	0	0	0	197.9	211.68	280	282	249.56	255.68	220.78	230.28	0	0	205.84	205.84	0	0	0	0	268.59	276.94	211.4	211.4	0	0	224.81	224.81	216.24	218.32	295.16	295.16	0	0
4	51	62	75	178.2	178.2	0	0	300	302.2	0	0	193.71	207.17	0	0	0	0	216.68	216.68	197.9	211.77	271.5	281.66	256	256	220.7	224.57	0	0	205.84	207.61	0	0	0	0	268.73	270.68	211.33	211.33	220.18	244.89	0	0	212.16	218.32	295.14	295.14	240.24	246.41
4	62	0	0	0	0	0	0	0	0	0	0	0	0	0	0	223.31	226.4	0	0	211.77	211.77	257.51	271.58	249.59	256	222.64	224.56	325.88	325.88	207.72	207.72	0	0	0	0	270.73	281.11	211.33	226.81	0	0	222.75	222.75	212.15	212.15	295.14	296.23	0	0
4	75	91	82	0	0	0	0	302.16	308.65	0	0	0	0	0	0	0	0	0	0	197.84	203.84	248.86	281.72	251.65	255.63	220.83	220.83	0	0	205.77	207.86	0	0	0	0	0	0	211.29	211.29	218.17	220.16	0	0	212.07	218.22	295.24	295.24	240.35	240.35
4	82	0	0	0	0	0	0	0	0	0	0	0	0	0	0	0	0	0	0	197.96	201.95	274.06	281.74	0	0	220.76	220.76	333.92	333.92	207.75	207.75	0	0	0	0	0	0	0	0	0	0	0	0	0	0	295.2	295.2	0	0
4	91	0	0	0	0	0	0	0	0	0	0	0	0	0	0	0	0	0	0	0	0	0	0	0	0	0	0	0	0	0	0	0	0	0	0	0	0	0	0	0	0	0	0	0	0	0	0	0	0
[truncated: 206 more columns]
